# Supplementary material for: Relationship between circulating metabolites and diabetic retinopathy: a two-sample Mendelian randomization analysis
Source: Sci Rep. 2024 Feb 29;14:4964. doi: 10.1038/s41598-024-55704-3 (PMC10904376; doi:10.1038/s41598-024-55704-3)
Supplement: Supplementary file 2 — Supplementary Tables. [file 41598_2024_55704_MOESM2_ESM.xlsx]

## Sheet: Table S1
Table S1. Summary of calculation results of detailed causal effect value estimates by various MR Methods
Type		ID.exposure	ID.outcome	Outcome	Exposure	Method	Nsnp	b	se	pval	lo_ci	up_ci	or	or_lci95	or_uci95
acetylcarnitine	1	u62r6E	finn-b-DM_RETINOPATHY	Diabetic retinopathy (DM_RETINOPATHY) || id:finn-b-DM_RETINOPATHY	exposure	MR Egger	22	-0.408781	0.511811	0.43385	-1.41193	0.594369	0.664459	0.243672	1.81189
acetylcarnitine	2	u62r6E	finn-b-DM_RETINOPATHY	Diabetic retinopathy (DM_RETINOPATHY) || id:finn-b-DM_RETINOPATHY	exposure	Inverse variance weighted (multiplicative random effects)	22	0.268932	0.19874	0.175995	-0.120597	0.658462	1.30857	0.886391	1.93182
acetylcarnitine	3	u62r6E	finn-b-DM_RETINOPATHY	Diabetic retinopathy (DM_RETINOPATHY) || id:finn-b-DM_RETINOPATHY	exposure	Inverse variance weighted (fixed effects)	22	0.268932	0.195654	0.169277	-0.114549	0.652413	1.30857	0.891768	1.92017
acetylcarnitine	4	u62r6E	finn-b-DM_RETINOPATHY	Diabetic retinopathy (DM_RETINOPATHY) || id:finn-b-DM_RETINOPATHY	exposure	MR Egger (bootstrap)	22	0.350724	0.421927	0.2	-0.476254	1.1777	1.42009	0.621106	3.2469
acetylcarnitine	5	u62r6E	finn-b-DM_RETINOPATHY	Diabetic retinopathy (DM_RETINOPATHY) || id:finn-b-DM_RETINOPATHY	exposure	Simple mode	22	0.879551	0.590566	0.151265	-0.277958	2.03706	2.40982	0.757329	7.66803
acetylcarnitine	6	u62r6E	finn-b-DM_RETINOPATHY	Diabetic retinopathy (DM_RETINOPATHY) || id:finn-b-DM_RETINOPATHY	exposure	Weighted mode	22	0.510813	0.508616	0.326658	-0.486075	1.5077	1.66665	0.615036	4.51633
acetylcarnitine	7	u62r6E	finn-b-DM_RETINOPATHY	Diabetic retinopathy (DM_RETINOPATHY) || id:finn-b-DM_RETINOPATHY	exposure	Simple median	22	0.460993	0.306288	0.132299	-0.139332	1.06132	1.58565	0.86994	2.89018
acetylcarnitine	8	u62r6E	finn-b-DM_RETINOPATHY	Diabetic retinopathy (DM_RETINOPATHY) || id:finn-b-DM_RETINOPATHY	exposure	Weighted median	22	0.351409	0.291219	0.227554	-0.21938	0.922198	1.42107	0.803017	2.51481
acetylcarnitine	9	u62r6E	finn-b-DM_RETINOPATHY	Diabetic retinopathy (DM_RETINOPATHY) || id:finn-b-DM_RETINOPATHY	exposure	Penalised weighted median	22	0.358733	0.306185	0.24135	-0.241391	0.958856	1.43151	0.785534	2.60871
acetylphosphate		id.exposure	id.outcome	outcome	exposure	method	nsnp	b	se	pval	lo_ci	up_ci	or	or_lci95	or_uci95
acetylphosphate	1	VOhxD1	finn-b-DM_RETINOPATHY	Diabetic retinopathy (DM_RETINOPATHY) || id:finn-b-DM_RETINOPATHY	exposure	MR Egger	17	0.599845	1.86639	0.752347	-3.05828	4.25797	1.82184	0.0469685	70.6664
acetylphosphate	2	VOhxD1	finn-b-DM_RETINOPATHY	Diabetic retinopathy (DM_RETINOPATHY) || id:finn-b-DM_RETINOPATHY	exposure	Inverse variance weighted (multiplicative random effects)	17	0.638387	0.54818	0.244198	-0.436046	1.71282	1.89343	0.646588	5.54458
acetylphosphate	3	VOhxD1	finn-b-DM_RETINOPATHY	Diabetic retinopathy (DM_RETINOPATHY) || id:finn-b-DM_RETINOPATHY	exposure	Inverse variance weighted (fixed effects)	17	0.638387	0.426335	0.134293	-0.197229	1.474	1.89343	0.821002	4.36669
acetylphosphate	4	VOhxD1	finn-b-DM_RETINOPATHY	Diabetic retinopathy (DM_RETINOPATHY) || id:finn-b-DM_RETINOPATHY	exposure	MR Egger (bootstrap)	17	1.78381	1.93863	0.164	-2.01591	5.58354	5.95251	0.133199	266.011
acetylphosphate	5	VOhxD1	finn-b-DM_RETINOPATHY	Diabetic retinopathy (DM_RETINOPATHY) || id:finn-b-DM_RETINOPATHY	exposure	Simple mode	17	0.617585	0.836643	0.4711	-1.02224	2.2574	1.85444	0.35979	9.55825
acetylphosphate	6	VOhxD1	finn-b-DM_RETINOPATHY	Diabetic retinopathy (DM_RETINOPATHY) || id:finn-b-DM_RETINOPATHY	exposure	Weighted mode	17	0.438495	0.741788	0.562691	-1.01541	1.8924	1.55037	0.362254	6.63527
acetylphosphate	7	VOhxD1	finn-b-DM_RETINOPATHY	Diabetic retinopathy (DM_RETINOPATHY) || id:finn-b-DM_RETINOPATHY	exposure	Simple median	17	0.431579	0.603425	0.474476	-0.751134	1.61429	1.53969	0.471831	5.02433
acetylphosphate	8	VOhxD1	finn-b-DM_RETINOPATHY	Diabetic retinopathy (DM_RETINOPATHY) || id:finn-b-DM_RETINOPATHY	exposure	Weighted median	17	0.432279	0.590595	0.464206	-0.725287	1.58985	1.54077	0.484186	4.90299
acetylphosphate	9	VOhxD1	finn-b-DM_RETINOPATHY	Diabetic retinopathy (DM_RETINOPATHY) || id:finn-b-DM_RETINOPATHY	exposure	Penalised weighted median	17	0.432051	0.589876	0.463898	-0.724106	1.58821	1.54041	0.484758	4.89497
ADpSGEGDFXAEGGGVR		id.exposure	id.outcome	outcome	exposure	method	nsnp	b	se	pval	lo_ci	up_ci	or	or_lci95	or_uci95
ADpSGEGDFXAEGGGVR	1	EA5bgD	finn-b-DM_RETINOPATHY	Diabetic retinopathy (DM_RETINOPATHY) || id:finn-b-DM_RETINOPATHY	exposure	MR Egger	9	0.636868	0.358773	0.11914	-0.0663259	1.34006	1.89055	0.935826	3.81928
ADpSGEGDFXAEGGGVR	2	EA5bgD	finn-b-DM_RETINOPATHY	Diabetic retinopathy (DM_RETINOPATHY) || id:finn-b-DM_RETINOPATHY	exposure	Inverse variance weighted (multiplicative random effects)	9	0.144377	0.104008	0.165097	-0.0594789	0.348233	1.15532	0.942255	1.41656
ADpSGEGDFXAEGGGVR	3	EA5bgD	finn-b-DM_RETINOPATHY	Diabetic retinopathy (DM_RETINOPATHY) || id:finn-b-DM_RETINOPATHY	exposure	Inverse variance weighted (fixed effects)	9	0.144377	0.123316	0.241685	-0.0973231	0.386077	1.15532	0.907263	1.4712
ADpSGEGDFXAEGGGVR	4	EA5bgD	finn-b-DM_RETINOPATHY	Diabetic retinopathy (DM_RETINOPATHY) || id:finn-b-DM_RETINOPATHY	exposure	MR Egger (bootstrap)	9	0.229955	0.323147	0.238	-0.403414	0.863324	1.25854	0.668036	2.37103
ADpSGEGDFXAEGGGVR	5	EA5bgD	finn-b-DM_RETINOPATHY	Diabetic retinopathy (DM_RETINOPATHY) || id:finn-b-DM_RETINOPATHY	exposure	Simple mode	9	-0.0123576	0.259624	0.963203	-0.521221	0.496506	0.987718	0.593795	1.64297
ADpSGEGDFXAEGGGVR	6	EA5bgD	finn-b-DM_RETINOPATHY	Diabetic retinopathy (DM_RETINOPATHY) || id:finn-b-DM_RETINOPATHY	exposure	Weighted mode	9	0.216225	0.208488	0.330014	-0.192412	0.624862	1.24138	0.824967	1.86799
ADpSGEGDFXAEGGGVR	7	EA5bgD	finn-b-DM_RETINOPATHY	Diabetic retinopathy (DM_RETINOPATHY) || id:finn-b-DM_RETINOPATHY	exposure	Simple median	9	-0.00340136	0.183905	0.985244	-0.363854	0.357052	0.996604	0.694992	1.42911
ADpSGEGDFXAEGGGVR	8	EA5bgD	finn-b-DM_RETINOPATHY	Diabetic retinopathy (DM_RETINOPATHY) || id:finn-b-DM_RETINOPATHY	exposure	Weighted median	9	0.153328	0.161667	0.342918	-0.16354	0.470196	1.16571	0.849132	1.60031
ADpSGEGDFXAEGGGVR	9	EA5bgD	finn-b-DM_RETINOPATHY	Diabetic retinopathy (DM_RETINOPATHY) || id:finn-b-DM_RETINOPATHY	exposure	Penalised weighted median	9	0.153328	0.160234	0.338617	-0.16073	0.467385	1.16571	0.851522	1.59582
adrenate		id.exposure	id.outcome	outcome	exposure	method	nsnp	b	se	pval	lo_ci	up_ci	or	or_lci95	or_uci95
adrenate	1	dHWPUu	finn-b-DM_RETINOPATHY	Diabetic retinopathy (DM_RETINOPATHY) || id:finn-b-DM_RETINOPATHY	exposure	MR Egger	12	-0.503332	0.520624	0.35645	-1.52375	0.51709	0.604513	0.217892	1.67714
adrenate	2	dHWPUu	finn-b-DM_RETINOPATHY	Diabetic retinopathy (DM_RETINOPATHY) || id:finn-b-DM_RETINOPATHY	exposure	Inverse variance weighted (multiplicative random effects)	12	-0.115908	0.211514	0.583698	-0.530474	0.298659	0.890557	0.588326	1.34805
adrenate	3	dHWPUu	finn-b-DM_RETINOPATHY	Diabetic retinopathy (DM_RETINOPATHY) || id:finn-b-DM_RETINOPATHY	exposure	Inverse variance weighted (fixed effects)	12	-0.115908	0.18512	0.531235	-0.478743	0.246927	0.890557	0.619562	1.28009
adrenate	4	dHWPUu	finn-b-DM_RETINOPATHY	Diabetic retinopathy (DM_RETINOPATHY) || id:finn-b-DM_RETINOPATHY	exposure	MR Egger (bootstrap)	12	-0.300656	0.429472	0.256	-1.14242	0.541109	0.740332	0.319045	1.71791
adrenate	5	dHWPUu	finn-b-DM_RETINOPATHY	Diabetic retinopathy (DM_RETINOPATHY) || id:finn-b-DM_RETINOPATHY	exposure	Simple mode	12	-0.272548	0.427612	0.536923	-1.11067	0.565572	0.761437	0.329339	1.76045
adrenate	6	dHWPUu	finn-b-DM_RETINOPATHY	Diabetic retinopathy (DM_RETINOPATHY) || id:finn-b-DM_RETINOPATHY	exposure	Weighted mode	12	-0.237587	0.286693	0.424882	-0.799504	0.324331	0.788528	0.449552	1.3831
adrenate	7	dHWPUu	finn-b-DM_RETINOPATHY	Diabetic retinopathy (DM_RETINOPATHY) || id:finn-b-DM_RETINOPATHY	exposure	Simple median	12	-0.103933	0.270146	0.700438	-0.63342	0.425553	0.901285	0.530773	1.53044
adrenate	8	dHWPUu	finn-b-DM_RETINOPATHY	Diabetic retinopathy (DM_RETINOPATHY) || id:finn-b-DM_RETINOPATHY	exposure	Weighted median	12	-0.260437	0.265301	0.326263	-0.780427	0.259552	0.770714	0.45821	1.29635
adrenate	9	dHWPUu	finn-b-DM_RETINOPATHY	Diabetic retinopathy (DM_RETINOPATHY) || id:finn-b-DM_RETINOPATHY	exposure	Penalised weighted median	12	-0.260437	0.253516	0.30428	-0.75733	0.236455	0.770714	0.468917	1.26675
ADSGEGDFXAEGGGVR		id.exposure	id.outcome	outcome	exposure	method	nsnp	b	se	pval	lo_ci	up_ci	or	or_lci95	or_uci95
ADSGEGDFXAEGGGVR	1	jrEFXR	finn-b-DM_RETINOPATHY	Diabetic retinopathy (DM_RETINOPATHY) || id:finn-b-DM_RETINOPATHY	exposure	MR Egger	11	0.14769	0.303462	0.638115	-0.447095	0.742475	1.15915	0.639483	2.10113
ADSGEGDFXAEGGGVR	2	jrEFXR	finn-b-DM_RETINOPATHY	Diabetic retinopathy (DM_RETINOPATHY) || id:finn-b-DM_RETINOPATHY	exposure	Inverse variance weighted (multiplicative random effects)	11	0.109931	0.143746	0.444415	-0.171811	0.391674	1.1162	0.842138	1.47946
ADSGEGDFXAEGGGVR	3	jrEFXR	finn-b-DM_RETINOPATHY	Diabetic retinopathy (DM_RETINOPATHY) || id:finn-b-DM_RETINOPATHY	exposure	Inverse variance weighted (fixed effects)	11	0.109931	0.111596	0.324581	-0.108796	0.328659	1.1162	0.896913	1.3891
ADSGEGDFXAEGGGVR	4	jrEFXR	finn-b-DM_RETINOPATHY	Diabetic retinopathy (DM_RETINOPATHY) || id:finn-b-DM_RETINOPATHY	exposure	MR Egger (bootstrap)	11	0.11042	0.180344	0.263	-0.243054	0.463894	1.11675	0.784229	1.59025
ADSGEGDFXAEGGGVR	5	jrEFXR	finn-b-DM_RETINOPATHY	Diabetic retinopathy (DM_RETINOPATHY) || id:finn-b-DM_RETINOPATHY	exposure	Simple mode	11	-0.378854	0.367134	0.326419	-1.09844	0.340729	0.684645	0.333392	1.40597
ADSGEGDFXAEGGGVR	6	jrEFXR	finn-b-DM_RETINOPATHY	Diabetic retinopathy (DM_RETINOPATHY) || id:finn-b-DM_RETINOPATHY	exposure	Weighted mode	11	-0.135914	0.239383	0.582716	-0.605104	0.333277	0.872918	0.546018	1.39553
ADSGEGDFXAEGGGVR	7	jrEFXR	finn-b-DM_RETINOPATHY	Diabetic retinopathy (DM_RETINOPATHY) || id:finn-b-DM_RETINOPATHY	exposure	Simple median	11	-0.121569	0.240961	0.613899	-0.593852	0.350715	0.88553	0.552196	1.42008
ADSGEGDFXAEGGGVR	8	jrEFXR	finn-b-DM_RETINOPATHY	Diabetic retinopathy (DM_RETINOPATHY) || id:finn-b-DM_RETINOPATHY	exposure	Weighted median	11	-0.0832069	0.184444	0.651902	-0.444718	0.278304	0.920161	0.641005	1.32089
ADSGEGDFXAEGGGVR	9	jrEFXR	finn-b-DM_RETINOPATHY	Diabetic retinopathy (DM_RETINOPATHY) || id:finn-b-DM_RETINOPATHY	exposure	Penalised weighted median	11	-0.207523	0.188507	0.27095	-0.576996	0.161951	0.812595	0.561583	1.1758
alanine		id.exposure	id.outcome	outcome	exposure	method	nsnp	b	se	pval	lo_ci	up_ci	or	or_lci95	or_uci95
alanine	1	MsvcjN	finn-b-DM_RETINOPATHY	Diabetic retinopathy (DM_RETINOPATHY) || id:finn-b-DM_RETINOPATHY	exposure	MR Egger	41	-0.384732	0.8932	0.669033	-2.1354	1.36594	0.680633	0.118197	3.91941
alanine	2	MsvcjN	finn-b-DM_RETINOPATHY	Diabetic retinopathy (DM_RETINOPATHY) || id:finn-b-DM_RETINOPATHY	exposure	Inverse variance weighted (multiplicative random effects)	41	-0.032949	0.231516	0.886829	-0.486721	0.420823	0.967588	0.614638	1.52321
alanine	3	MsvcjN	finn-b-DM_RETINOPATHY	Diabetic retinopathy (DM_RETINOPATHY) || id:finn-b-DM_RETINOPATHY	exposure	Inverse variance weighted (fixed effects)	41	-0.032949	0.226026	0.884098	-0.475959	0.410061	0.967588	0.621289	1.50691
alanine	4	MsvcjN	finn-b-DM_RETINOPATHY	Diabetic retinopathy (DM_RETINOPATHY) || id:finn-b-DM_RETINOPATHY	exposure	MR Egger (bootstrap)	41	-0.371079	0.735927	0.308	-1.8135	1.07134	0.68999	0.163083	2.91928
alanine	5	MsvcjN	finn-b-DM_RETINOPATHY	Diabetic retinopathy (DM_RETINOPATHY) || id:finn-b-DM_RETINOPATHY	exposure	Simple mode	41	0.420135	0.814866	0.608981	-1.177	2.01727	1.52217	0.308201	7.5178
alanine	6	MsvcjN	finn-b-DM_RETINOPATHY	Diabetic retinopathy (DM_RETINOPATHY) || id:finn-b-DM_RETINOPATHY	exposure	Weighted mode	41	0.563566	0.676947	0.410063	-0.763249	1.89038	1.75693	0.466149	6.62189
alanine	7	MsvcjN	finn-b-DM_RETINOPATHY	Diabetic retinopathy (DM_RETINOPATHY) || id:finn-b-DM_RETINOPATHY	exposure	Simple median	41	-0.0649351	0.344673	0.850566	-0.740494	0.610624	0.937128	0.476878	1.84158
alanine	8	MsvcjN	finn-b-DM_RETINOPATHY	Diabetic retinopathy (DM_RETINOPATHY) || id:finn-b-DM_RETINOPATHY	exposure	Weighted median	41	-0.0811487	0.326369	0.803639	-0.720832	0.558535	0.922057	0.486347	1.74811
alanine	9	MsvcjN	finn-b-DM_RETINOPATHY	Diabetic retinopathy (DM_RETINOPATHY) || id:finn-b-DM_RETINOPATHY	exposure	Penalised weighted median	41	-0.0823985	0.338129	0.807471	-0.745131	0.580334	0.920905	0.474672	1.78664
allantoin		id.exposure	id.outcome	outcome	exposure	method	nsnp	b	se	pval	lo_ci	up_ci	or	or_lci95	or_uci95
allantoin	1	cTwjKv	finn-b-DM_RETINOPATHY	Diabetic retinopathy (DM_RETINOPATHY) || id:finn-b-DM_RETINOPATHY	exposure	MR Egger	19	-0.0837036	0.29122	0.777262	-0.654495	0.487088	0.919704	0.519704	1.62757
allantoin	2	cTwjKv	finn-b-DM_RETINOPATHY	Diabetic retinopathy (DM_RETINOPATHY) || id:finn-b-DM_RETINOPATHY	exposure	Inverse variance weighted (multiplicative random effects)	19	-0.134634	0.116074	0.24609	-0.362138	0.0928704	0.874036	0.696186	1.09732
allantoin	3	cTwjKv	finn-b-DM_RETINOPATHY	Diabetic retinopathy (DM_RETINOPATHY) || id:finn-b-DM_RETINOPATHY	exposure	Inverse variance weighted (fixed effects)	19	-0.134634	0.130336	0.301615	-0.390092	0.120824	0.874036	0.676995	1.12843
allantoin	4	cTwjKv	finn-b-DM_RETINOPATHY	Diabetic retinopathy (DM_RETINOPATHY) || id:finn-b-DM_RETINOPATHY	exposure	MR Egger (bootstrap)	19	-0.0225703	0.434082	0.443	-0.87337	0.82823	0.977682	0.417542	2.28926
allantoin	5	cTwjKv	finn-b-DM_RETINOPATHY	Diabetic retinopathy (DM_RETINOPATHY) || id:finn-b-DM_RETINOPATHY	exposure	Simple mode	19	-0.430003	0.302938	0.172857	-1.02376	0.163756	0.650507	0.359241	1.17793
allantoin	6	cTwjKv	finn-b-DM_RETINOPATHY	Diabetic retinopathy (DM_RETINOPATHY) || id:finn-b-DM_RETINOPATHY	exposure	Weighted mode	19	-0.136813	0.223472	0.548052	-0.574818	0.301192	0.872133	0.562807	1.35147
allantoin	7	cTwjKv	finn-b-DM_RETINOPATHY	Diabetic retinopathy (DM_RETINOPATHY) || id:finn-b-DM_RETINOPATHY	exposure	Simple median	19	-0.204969	0.192399	0.286726	-0.582071	0.172133	0.814673	0.55874	1.18784
allantoin	8	cTwjKv	finn-b-DM_RETINOPATHY	Diabetic retinopathy (DM_RETINOPATHY) || id:finn-b-DM_RETINOPATHY	exposure	Weighted median	19	-0.170613	0.181899	0.348266	-0.527135	0.185908	0.843147	0.590294	1.20431
allantoin	9	cTwjKv	finn-b-DM_RETINOPATHY	Diabetic retinopathy (DM_RETINOPATHY) || id:finn-b-DM_RETINOPATHY	exposure	Penalised weighted median	19	-0.170613	0.189891	0.36893	-0.5428	0.201573	0.843147	0.581119	1.22333
alpha-hydroxyisovalerate		id.exposure	id.outcome	outcome	exposure	method	nsnp	b	se	pval	lo_ci	up_ci	or	or_lci95	or_uci95
alpha-hydroxyisovalerate	1	tyP9j1	finn-b-DM_RETINOPATHY	Diabetic retinopathy (DM_RETINOPATHY) || id:finn-b-DM_RETINOPATHY	exposure	MR Egger	15	0.018577	0.432425	0.966386	-0.828976	0.86613	1.01875	0.436496	2.37769
alpha-hydroxyisovalerate	2	tyP9j1	finn-b-DM_RETINOPATHY	Diabetic retinopathy (DM_RETINOPATHY) || id:finn-b-DM_RETINOPATHY	exposure	Inverse variance weighted (multiplicative random effects)	15	0.0792065	0.13413	0.554842	-0.183689	0.342102	1.08243	0.832195	1.4079
alpha-hydroxyisovalerate	3	tyP9j1	finn-b-DM_RETINOPATHY	Diabetic retinopathy (DM_RETINOPATHY) || id:finn-b-DM_RETINOPATHY	exposure	Inverse variance weighted (fixed effects)	15	0.0792065	0.151904	0.60207	-0.218525	0.376938	1.08243	0.803703	1.45781
alpha-hydroxyisovalerate	4	tyP9j1	finn-b-DM_RETINOPATHY	Diabetic retinopathy (DM_RETINOPATHY) || id:finn-b-DM_RETINOPATHY	exposure	MR Egger (bootstrap)	15	-0.219529	0.290613	0.235	-0.78913	0.350072	0.802897	0.45424	1.41917
alpha-hydroxyisovalerate	5	tyP9j1	finn-b-DM_RETINOPATHY	Diabetic retinopathy (DM_RETINOPATHY) || id:finn-b-DM_RETINOPATHY	exposure	Simple mode	15	-0.167458	0.336236	0.626191	-0.82648	0.491565	0.845812	0.437587	1.63487
alpha-hydroxyisovalerate	6	tyP9j1	finn-b-DM_RETINOPATHY	Diabetic retinopathy (DM_RETINOPATHY) || id:finn-b-DM_RETINOPATHY	exposure	Weighted mode	15	-0.167458	0.246723	0.508375	-0.651034	0.316119	0.845812	0.521506	1.37179
alpha-hydroxyisovalerate	7	tyP9j1	finn-b-DM_RETINOPATHY	Diabetic retinopathy (DM_RETINOPATHY) || id:finn-b-DM_RETINOPATHY	exposure	Simple median	15	0.411985	0.245554	0.0933911	-0.0693016	0.893272	1.50981	0.933045	2.44311
alpha-hydroxyisovalerate	8	tyP9j1	finn-b-DM_RETINOPATHY	Diabetic retinopathy (DM_RETINOPATHY) || id:finn-b-DM_RETINOPATHY	exposure	Weighted median	15	-0.0944551	0.207266	0.648592	-0.500697	0.311787	0.909869	0.606108	1.36586
alpha-hydroxyisovalerate	9	tyP9j1	finn-b-DM_RETINOPATHY	Diabetic retinopathy (DM_RETINOPATHY) || id:finn-b-DM_RETINOPATHY	exposure	Penalised weighted median	15	-0.0944551	0.213132	0.657638	-0.512194	0.323284	0.909869	0.599179	1.38166
alpha-ketoglutarate		id.exposure	id.outcome	outcome	exposure	method	nsnp	b	se	pval	lo_ci	up_ci	or	or_lci95	or_uci95
alpha-ketoglutarate	1	ZzMCtm	finn-b-DM_RETINOPATHY	Diabetic retinopathy (DM_RETINOPATHY) || id:finn-b-DM_RETINOPATHY	exposure	MR Egger	17	0.26623	0.295805	0.382333	-0.313548	0.846008	1.30503	0.730849	2.33033
alpha-ketoglutarate	2	ZzMCtm	finn-b-DM_RETINOPATHY	Diabetic retinopathy (DM_RETINOPATHY) || id:finn-b-DM_RETINOPATHY	exposure	Inverse variance weighted (multiplicative random effects)	17	-0.0854692	0.102588	0.404773	-0.286542	0.115604	0.918081	0.750855	1.12255
alpha-ketoglutarate	3	ZzMCtm	finn-b-DM_RETINOPATHY	Diabetic retinopathy (DM_RETINOPATHY) || id:finn-b-DM_RETINOPATHY	exposure	Inverse variance weighted (fixed effects)	17	-0.0854692	0.146217	0.558859	-0.372054	0.201116	0.918081	0.689317	1.22277
alpha-ketoglutarate	4	ZzMCtm	finn-b-DM_RETINOPATHY	Diabetic retinopathy (DM_RETINOPATHY) || id:finn-b-DM_RETINOPATHY	exposure	MR Egger (bootstrap)	17	0.155328	0.444871	0.338	-0.716618	1.02727	1.16804	0.488401	2.79344
alpha-ketoglutarate	5	ZzMCtm	finn-b-DM_RETINOPATHY	Diabetic retinopathy (DM_RETINOPATHY) || id:finn-b-DM_RETINOPATHY	exposure	Simple mode	17	0.126477	0.314638	0.69302	-0.490214	0.743168	1.13482	0.612495	2.10259
alpha-ketoglutarate	6	ZzMCtm	finn-b-DM_RETINOPATHY	Diabetic retinopathy (DM_RETINOPATHY) || id:finn-b-DM_RETINOPATHY	exposure	Weighted mode	17	0.126477	0.244295	0.611735	-0.35234	0.605295	1.13482	0.703041	1.83179
alpha-ketoglutarate	7	ZzMCtm	finn-b-DM_RETINOPATHY	Diabetic retinopathy (DM_RETINOPATHY) || id:finn-b-DM_RETINOPATHY	exposure	Simple median	17	-0.0857605	0.220976	0.697943	-0.518873	0.347352	0.917814	0.595191	1.41532
alpha-ketoglutarate	8	ZzMCtm	finn-b-DM_RETINOPATHY	Diabetic retinopathy (DM_RETINOPATHY) || id:finn-b-DM_RETINOPATHY	exposure	Weighted median	17	0.0939872	0.204703	0.646135	-0.307232	0.495206	1.09855	0.73548	1.64084
alpha-ketoglutarate	9	ZzMCtm	finn-b-DM_RETINOPATHY	Diabetic retinopathy (DM_RETINOPATHY) || id:finn-b-DM_RETINOPATHY	exposure	Penalised weighted median	17	0.0939872	0.202703	0.642885	-0.303312	0.491286	1.09855	0.738369	1.63442
alpha-tocopherol		id.exposure	id.outcome	outcome	exposure	method	nsnp	b	se	pval	lo_ci	up_ci	or	or_lci95	or_uci95
alpha-tocopherol	1	Ircm2K	finn-b-DM_RETINOPATHY	Diabetic retinopathy (DM_RETINOPATHY) || id:finn-b-DM_RETINOPATHY	exposure	MR Egger	11	0.340466	0.660438	0.618616	-0.953992	1.63492	1.4056	0.3852	5.12907
alpha-tocopherol	2	Ircm2K	finn-b-DM_RETINOPATHY	Diabetic retinopathy (DM_RETINOPATHY) || id:finn-b-DM_RETINOPATHY	exposure	Inverse variance weighted (multiplicative random effects)	11	-0.0315918	0.243372	0.896718	-0.508601	0.445417	0.968902	0.601336	1.56114
alpha-tocopherol	3	Ircm2K	finn-b-DM_RETINOPATHY	Diabetic retinopathy (DM_RETINOPATHY) || id:finn-b-DM_RETINOPATHY	exposure	Inverse variance weighted (fixed effects)	11	-0.0315918	0.215904	0.883666	-0.454763	0.39158	0.968902	0.634598	1.47932
alpha-tocopherol	4	Ircm2K	finn-b-DM_RETINOPATHY	Diabetic retinopathy (DM_RETINOPATHY) || id:finn-b-DM_RETINOPATHY	exposure	MR Egger (bootstrap)	11	-0.419931	0.509761	0.191	-1.41906	0.579199	0.657092	0.241941	1.78461
alpha-tocopherol	5	Ircm2K	finn-b-DM_RETINOPATHY	Diabetic retinopathy (DM_RETINOPATHY) || id:finn-b-DM_RETINOPATHY	exposure	Simple mode	11	0.674644	0.498828	0.206019	-0.303059	1.65235	1.96333	0.738555	5.21921
alpha-tocopherol	6	Ircm2K	finn-b-DM_RETINOPATHY	Diabetic retinopathy (DM_RETINOPATHY) || id:finn-b-DM_RETINOPATHY	exposure	Weighted mode	11	0.665772	0.452874	0.172282	-0.221861	1.5534	1.94599	0.801027	4.72753
alpha-tocopherol	7	Ircm2K	finn-b-DM_RETINOPATHY	Diabetic retinopathy (DM_RETINOPATHY) || id:finn-b-DM_RETINOPATHY	exposure	Simple median	11	0.484985	0.342617	0.156912	-0.186544	1.15651	1.62415	0.829822	3.17883
alpha-tocopherol	8	Ircm2K	finn-b-DM_RETINOPATHY	Diabetic retinopathy (DM_RETINOPATHY) || id:finn-b-DM_RETINOPATHY	exposure	Weighted median	11	0.0888499	0.319555	0.78098	-0.537478	0.715178	1.09292	0.58422	2.04455
alpha-tocopherol	9	Ircm2K	finn-b-DM_RETINOPATHY	Diabetic retinopathy (DM_RETINOPATHY) || id:finn-b-DM_RETINOPATHY	exposure	Penalised weighted median	11	0.117662	0.291989	0.686974	-0.454637	0.68996	1.12486	0.634678	1.99364
androsterone sulfate		id.exposure	id.outcome	outcome	exposure	method	nsnp	b	se	pval	lo_ci	up_ci	or	or_lci95	or_uci95
androsterone sulfate	1	QeXcM5	finn-b-DM_RETINOPATHY	Diabetic retinopathy (DM_RETINOPATHY) || id:finn-b-DM_RETINOPATHY	exposure	MR Egger	28	-0.0249883	0.0529743	0.641071	-0.128818	0.0788413	0.975321	0.879134	1.08203
androsterone sulfate	2	QeXcM5	finn-b-DM_RETINOPATHY	Diabetic retinopathy (DM_RETINOPATHY) || id:finn-b-DM_RETINOPATHY	exposure	Inverse variance weighted (multiplicative random effects)	28	-0.0569283	0.0392813	0.147268	-0.13392	0.020063	0.944662	0.87466	1.02027
androsterone sulfate	3	QeXcM5	finn-b-DM_RETINOPATHY	Diabetic retinopathy (DM_RETINOPATHY) || id:finn-b-DM_RETINOPATHY	exposure	Inverse variance weighted (fixed effects)	28	-0.0569283	0.0367467	0.121331	-0.128952	0.0150951	0.944662	0.879016	1.01521
androsterone sulfate	4	QeXcM5	finn-b-DM_RETINOPATHY	Diabetic retinopathy (DM_RETINOPATHY) || id:finn-b-DM_RETINOPATHY	exposure	MR Egger (bootstrap)	28	-0.101124	0.0577607	0.038	-0.214335	0.012087	0.903821	0.807078	1.01216
androsterone sulfate	5	QeXcM5	finn-b-DM_RETINOPATHY	Diabetic retinopathy (DM_RETINOPATHY) || id:finn-b-DM_RETINOPATHY	exposure	Simple mode	28	-0.142668	0.119638	0.243443	-0.377159	0.0918233	0.867042	0.685807	1.09617
androsterone sulfate	6	QeXcM5	finn-b-DM_RETINOPATHY	Diabetic retinopathy (DM_RETINOPATHY) || id:finn-b-DM_RETINOPATHY	exposure	Weighted mode	28	-0.0533899	0.0483332	0.279071	-0.148123	0.0413431	0.94801	0.862325	1.04221
androsterone sulfate	7	QeXcM5	finn-b-DM_RETINOPATHY	Diabetic retinopathy (DM_RETINOPATHY) || id:finn-b-DM_RETINOPATHY	exposure	Simple median	28	-0.0929772	0.0756168	0.218853	-0.241186	0.0552317	0.911214	0.785695	1.05679
androsterone sulfate	8	QeXcM5	finn-b-DM_RETINOPATHY	Diabetic retinopathy (DM_RETINOPATHY) || id:finn-b-DM_RETINOPATHY	exposure	Weighted median	28	-0.092676	0.0522233	0.0759626	-0.195034	0.00968178	0.911489	0.822807	1.00973
androsterone sulfate	9	QeXcM5	finn-b-DM_RETINOPATHY	Diabetic retinopathy (DM_RETINOPATHY) || id:finn-b-DM_RETINOPATHY	exposure	Penalised weighted median	28	-0.0938612	0.0507441	0.0643573	-0.19332	0.00559725	0.910409	0.824219	1.00561
arabinose		id.exposure	id.outcome	outcome	exposure	method	nsnp	b	se	pval	lo_ci	up_ci	or	or_lci95	or_uci95
arabinose	1	vylFKt	finn-b-DM_RETINOPATHY	Diabetic retinopathy (DM_RETINOPATHY) || id:finn-b-DM_RETINOPATHY	exposure	MR Egger	4	-0.494959	0.555894	0.467207	-1.58451	0.594593	0.609596	0.205048	1.81229
arabinose	2	vylFKt	finn-b-DM_RETINOPATHY	Diabetic retinopathy (DM_RETINOPATHY) || id:finn-b-DM_RETINOPATHY	exposure	Inverse variance weighted (multiplicative random effects)	4	-0.0614587	0.229	0.788408	-0.510299	0.387382	0.940392	0.600316	1.47312
arabinose	3	vylFKt	finn-b-DM_RETINOPATHY	Diabetic retinopathy (DM_RETINOPATHY) || id:finn-b-DM_RETINOPATHY	exposure	Inverse variance weighted (fixed effects)	4	-0.0614587	0.249765	0.805631	-0.550997	0.42808	0.940392	0.576375	1.53431
arabinose	4	vylFKt	finn-b-DM_RETINOPATHY	Diabetic retinopathy (DM_RETINOPATHY) || id:finn-b-DM_RETINOPATHY	exposure	MR Egger (bootstrap)	4	-0.358054	1.56724	0.342	-3.42985	2.71374	0.699035	0.0323919	15.0856
arabinose	5	vylFKt	finn-b-DM_RETINOPATHY	Diabetic retinopathy (DM_RETINOPATHY) || id:finn-b-DM_RETINOPATHY	exposure	Simple mode	4	-0.238728	0.407291	0.598966	-1.03702	0.559562	0.787629	0.35451	1.74991
arabinose	6	vylFKt	finn-b-DM_RETINOPATHY	Diabetic retinopathy (DM_RETINOPATHY) || id:finn-b-DM_RETINOPATHY	exposure	Weighted mode	4	-0.199796	0.313951	0.569753	-0.81514	0.415548	0.818898	0.442577	1.5152
arabinose	7	vylFKt	finn-b-DM_RETINOPATHY	Diabetic retinopathy (DM_RETINOPATHY) || id:finn-b-DM_RETINOPATHY	exposure	Simple median	4	-0.107081	0.305815	0.726226	-0.706479	0.492317	0.898453	0.493378	1.6361
arabinose	8	vylFKt	finn-b-DM_RETINOPATHY	Diabetic retinopathy (DM_RETINOPATHY) || id:finn-b-DM_RETINOPATHY	exposure	Weighted median	4	-0.157239	0.30824	0.609967	-0.76139	0.446911	0.854499	0.467017	1.56348
arabinose	9	vylFKt	finn-b-DM_RETINOPATHY	Diabetic retinopathy (DM_RETINOPATHY) || id:finn-b-DM_RETINOPATHY	exposure	Penalised weighted median	4	-0.157239	0.30835	0.610095	-0.761606	0.447127	0.854499	0.466916	1.56381
arachidonate		id.exposure	id.outcome	outcome	exposure	method	nsnp	b	se	pval	lo_ci	up_ci	or	or_lci95	or_uci95
arachidonate	1	szdie1	finn-b-DM_RETINOPATHY	Diabetic retinopathy (DM_RETINOPATHY) || id:finn-b-DM_RETINOPATHY	exposure	MR Egger	27	-0.520197	0.659824	0.437883	-1.81345	0.773059	0.594404	0.16309	2.16638
arachidonate	2	szdie1	finn-b-DM_RETINOPATHY	Diabetic retinopathy (DM_RETINOPATHY) || id:finn-b-DM_RETINOPATHY	exposure	Inverse variance weighted (multiplicative random effects)	27	0.115569	0.371566	0.755776	-0.612699	0.843838	1.12251	0.541886	2.32527
arachidonate	3	szdie1	finn-b-DM_RETINOPATHY	Diabetic retinopathy (DM_RETINOPATHY) || id:finn-b-DM_RETINOPATHY	exposure	Inverse variance weighted (fixed effects)	27	0.115569	0.165031	0.483747	-0.207891	0.439029	1.12251	0.812295	1.5512
arachidonate	4	szdie1	finn-b-DM_RETINOPATHY	Diabetic retinopathy (DM_RETINOPATHY) || id:finn-b-DM_RETINOPATHY	exposure	MR Egger (bootstrap)	27	0.0436397	0.290835	0.442	-0.526397	0.613676	1.04461	0.59073	1.84721
arachidonate	5	szdie1	finn-b-DM_RETINOPATHY	Diabetic retinopathy (DM_RETINOPATHY) || id:finn-b-DM_RETINOPATHY	exposure	Simple mode	27	0.330809	0.401321	0.417267	-0.45578	1.1174	1.39209	0.633953	3.05689
arachidonate	6	szdie1	finn-b-DM_RETINOPATHY	Diabetic retinopathy (DM_RETINOPATHY) || id:finn-b-DM_RETINOPATHY	exposure	Weighted mode	27	0.0857073	0.214458	0.692682	-0.334631	0.506045	1.08949	0.715602	1.65872
arachidonate	7	szdie1	finn-b-DM_RETINOPATHY	Diabetic retinopathy (DM_RETINOPATHY) || id:finn-b-DM_RETINOPATHY	exposure	Simple median	27	0.127049	0.277738	0.647353	-0.417317	0.671416	1.13547	0.658812	1.95701
arachidonate	8	szdie1	finn-b-DM_RETINOPATHY	Diabetic retinopathy (DM_RETINOPATHY) || id:finn-b-DM_RETINOPATHY	exposure	Weighted median	27	0.0338101	0.22662	0.881401	-0.410365	0.477985	1.03439	0.663408	1.61282
arachidonate	9	szdie1	finn-b-DM_RETINOPATHY	Diabetic retinopathy (DM_RETINOPATHY) || id:finn-b-DM_RETINOPATHY	exposure	Penalised weighted median	27	0.0329788	0.225861	0.883911	-0.409709	0.475666	1.03353	0.663844	1.60909
arginine		id.exposure	id.outcome	outcome	exposure	method	nsnp	b	se	pval	lo_ci	up_ci	or	or_lci95	or_uci95
arginine	1	ZncXW6	finn-b-DM_RETINOPATHY	Diabetic retinopathy (DM_RETINOPATHY) || id:finn-b-DM_RETINOPATHY	exposure	MR Egger	20	-0.87455	0.854158	0.319459	-2.5487	0.799599	0.41705	0.0781833	2.22465
arginine	2	ZncXW6	finn-b-DM_RETINOPATHY	Diabetic retinopathy (DM_RETINOPATHY) || id:finn-b-DM_RETINOPATHY	exposure	Inverse variance weighted (multiplicative random effects)	20	0.108623	0.262012	0.678455	-0.404921	0.622167	1.11474	0.66703	1.86296
arginine	3	ZncXW6	finn-b-DM_RETINOPATHY	Diabetic retinopathy (DM_RETINOPATHY) || id:finn-b-DM_RETINOPATHY	exposure	Inverse variance weighted (fixed effects)	20	0.108623	0.250121	0.664084	-0.381614	0.59886	1.11474	0.682758	1.82004
arginine	4	ZncXW6	finn-b-DM_RETINOPATHY	Diabetic retinopathy (DM_RETINOPATHY) || id:finn-b-DM_RETINOPATHY	exposure	MR Egger (bootstrap)	20	-0.0247928	0.966312	0.5	-1.91876	1.86918	0.975512	0.146788	6.48297
arginine	5	ZncXW6	finn-b-DM_RETINOPATHY	Diabetic retinopathy (DM_RETINOPATHY) || id:finn-b-DM_RETINOPATHY	exposure	Simple mode	20	-0.144098	0.630413	0.82164	-1.37971	1.09151	0.865803	0.251652	2.97877
arginine	6	ZncXW6	finn-b-DM_RETINOPATHY	Diabetic retinopathy (DM_RETINOPATHY) || id:finn-b-DM_RETINOPATHY	exposure	Weighted mode	20	-0.395309	0.574669	0.499835	-1.52166	0.731043	0.673472	0.218349	2.07725
arginine	7	ZncXW6	finn-b-DM_RETINOPATHY	Diabetic retinopathy (DM_RETINOPATHY) || id:finn-b-DM_RETINOPATHY	exposure	Simple median	20	0.015144	0.362174	0.966647	-0.694717	0.725005	1.01526	0.499216	2.06474
arginine	8	ZncXW6	finn-b-DM_RETINOPATHY	Diabetic retinopathy (DM_RETINOPATHY) || id:finn-b-DM_RETINOPATHY	exposure	Weighted median	20	-0.0416622	0.352421	0.905896	-0.732407	0.649082	0.959194	0.480751	1.91378
arginine	9	ZncXW6	finn-b-DM_RETINOPATHY	Diabetic retinopathy (DM_RETINOPATHY) || id:finn-b-DM_RETINOPATHY	exposure	Penalised weighted median	20	-0.0716332	0.348812	0.837288	-0.755305	0.612038	0.930872	0.469867	1.84419
ascorbate_Vitamin C		id.exposure	id.outcome	outcome	exposure	method	nsnp	b	se	pval	lo_ci	up_ci	or	or_lci95	or_uci95
ascorbate_Vitamin C	1	eUpz8l	finn-b-DM_RETINOPATHY	Diabetic retinopathy (DM_RETINOPATHY) || id:finn-b-DM_RETINOPATHY	exposure	MR Egger	14	0.0575115	0.0817021	0.494918	-0.102625	0.217648	1.0592	0.902466	1.24315
ascorbate_Vitamin C	2	eUpz8l	finn-b-DM_RETINOPATHY	Diabetic retinopathy (DM_RETINOPATHY) || id:finn-b-DM_RETINOPATHY	exposure	Inverse variance weighted (multiplicative random effects)	14	0.0484518	0.0454305	0.286196	-0.040592	0.137496	1.04964	0.960221	1.1474
ascorbate_Vitamin C	3	eUpz8l	finn-b-DM_RETINOPATHY	Diabetic retinopathy (DM_RETINOPATHY) || id:finn-b-DM_RETINOPATHY	exposure	Inverse variance weighted (fixed effects)	14	0.0484518	0.0429424	0.259194	-0.0357153	0.132619	1.04964	0.964915	1.14181
ascorbate_Vitamin C	4	eUpz8l	finn-b-DM_RETINOPATHY	Diabetic retinopathy (DM_RETINOPATHY) || id:finn-b-DM_RETINOPATHY	exposure	MR Egger (bootstrap)	14	-0.00329929	0.0633716	0.472	-0.127508	0.120909	0.996706	0.880287	1.12852
ascorbate_Vitamin C	5	eUpz8l	finn-b-DM_RETINOPATHY	Diabetic retinopathy (DM_RETINOPATHY) || id:finn-b-DM_RETINOPATHY	exposure	Simple mode	14	-0.000183971	0.0982272	0.998534	-0.192709	0.192341	0.999816	0.824722	1.21208
ascorbate_Vitamin C	6	eUpz8l	finn-b-DM_RETINOPATHY	Diabetic retinopathy (DM_RETINOPATHY) || id:finn-b-DM_RETINOPATHY	exposure	Weighted mode	14	0.00676017	0.0564775	0.906553	-0.103936	0.117456	1.00678	0.901283	1.12463
ascorbate_Vitamin C	7	eUpz8l	finn-b-DM_RETINOPATHY	Diabetic retinopathy (DM_RETINOPATHY) || id:finn-b-DM_RETINOPATHY	exposure	Simple median	14	0.0486094	0.078348	0.534975	-0.104953	0.202171	1.04981	0.900367	1.22406
ascorbate_Vitamin C	8	eUpz8l	finn-b-DM_RETINOPATHY	Diabetic retinopathy (DM_RETINOPATHY) || id:finn-b-DM_RETINOPATHY	exposure	Weighted median	14	0.00864048	0.0586963	0.882969	-0.106404	0.123685	1.00868	0.899061	1.13166
ascorbate_Vitamin C	9	eUpz8l	finn-b-DM_RETINOPATHY	Diabetic retinopathy (DM_RETINOPATHY) || id:finn-b-DM_RETINOPATHY	exposure	Penalised weighted median	14	0.00836139	0.0575664	0.884515	-0.104469	0.121192	1.0084	0.900803	1.12884
asparagine		id.exposure	id.outcome	outcome	exposure	method	nsnp	b	se	pval	lo_ci	up_ci	or	or_lci95	or_uci95
asparagine	1	W9YEJe	finn-b-DM_RETINOPATHY	Diabetic retinopathy (DM_RETINOPATHY) || id:finn-b-DM_RETINOPATHY	exposure	MR Egger	42	-0.845565	0.379895	0.031729	-1.59016	-0.100971	0.429315	0.203893	0.903959
asparagine	2	W9YEJe	finn-b-DM_RETINOPATHY	Diabetic retinopathy (DM_RETINOPATHY) || id:finn-b-DM_RETINOPATHY	exposure	Inverse variance weighted (multiplicative random effects)	42	-0.174497	0.209945	0.405887	-0.58599	0.236996	0.83988	0.556555	1.26744
asparagine	3	W9YEJe	finn-b-DM_RETINOPATHY	Diabetic retinopathy (DM_RETINOPATHY) || id:finn-b-DM_RETINOPATHY	exposure	Inverse variance weighted (fixed effects)	42	-0.174497	0.180457	0.333559	-0.528193	0.179199	0.83988	0.58967	1.19626
asparagine	4	W9YEJe	finn-b-DM_RETINOPATHY	Diabetic retinopathy (DM_RETINOPATHY) || id:finn-b-DM_RETINOPATHY	exposure	MR Egger (bootstrap)	42	-0.559216	0.471933	0.118	-1.4842	0.365772	0.571657	0.226683	1.44163
asparagine	5	W9YEJe	finn-b-DM_RETINOPATHY	Diabetic retinopathy (DM_RETINOPATHY) || id:finn-b-DM_RETINOPATHY	exposure	Simple mode	42	-0.118826	0.542437	0.827691	-1.182	0.944352	0.887963	0.306664	2.57115
asparagine	6	W9YEJe	finn-b-DM_RETINOPATHY	Diabetic retinopathy (DM_RETINOPATHY) || id:finn-b-DM_RETINOPATHY	exposure	Weighted mode	42	-0.521461	0.308525	0.0985854	-1.12617	0.083248	0.593653	0.324273	1.08681
asparagine	7	W9YEJe	finn-b-DM_RETINOPATHY	Diabetic retinopathy (DM_RETINOPATHY) || id:finn-b-DM_RETINOPATHY	exposure	Simple median	42	0.041453	0.30399	0.891534	-0.554367	0.637273	1.04232	0.574436	1.89132
asparagine	8	W9YEJe	finn-b-DM_RETINOPATHY	Diabetic retinopathy (DM_RETINOPATHY) || id:finn-b-DM_RETINOPATHY	exposure	Weighted median	42	-0.458318	0.287695	0.111146	-1.0222	0.105565	0.632347	0.359802	1.11134
asparagine	9	W9YEJe	finn-b-DM_RETINOPATHY	Diabetic retinopathy (DM_RETINOPATHY) || id:finn-b-DM_RETINOPATHY	exposure	Penalised weighted median	42	-0.462219	0.277013	0.0951998	-1.00516	0.0807258	0.629885	0.365985	1.08407
aspartate		id.exposure	id.outcome	outcome	exposure	method	nsnp	b	se	pval	lo_ci	up_ci	or	or_lci95	or_uci95
aspartate	1	tfhkPN	finn-b-DM_RETINOPATHY	Diabetic retinopathy (DM_RETINOPATHY) || id:finn-b-DM_RETINOPATHY	exposure	MR Egger	4	0.712493	0.965995	0.53757	-1.18086	2.60584	2.03907	0.307015	13.5426
aspartate	2	tfhkPN	finn-b-DM_RETINOPATHY	Diabetic retinopathy (DM_RETINOPATHY) || id:finn-b-DM_RETINOPATHY	exposure	Inverse variance weighted (multiplicative random effects)	4	0.162334	0.304061	0.593421	-0.433626	0.758294	1.17625	0.648154	2.13463
aspartate	3	tfhkPN	finn-b-DM_RETINOPATHY	Diabetic retinopathy (DM_RETINOPATHY) || id:finn-b-DM_RETINOPATHY	exposure	Inverse variance weighted (fixed effects)	4	0.162334	0.310026	0.600548	-0.445318	0.769985	1.17625	0.640621	2.15973
aspartate	4	tfhkPN	finn-b-DM_RETINOPATHY	Diabetic retinopathy (DM_RETINOPATHY) || id:finn-b-DM_RETINOPATHY	exposure	MR Egger (bootstrap)	4	-0.101197	2.51217	0.502	-5.02505	4.82265	0.903755	0.00657128	124.295
aspartate	5	tfhkPN	finn-b-DM_RETINOPATHY	Diabetic retinopathy (DM_RETINOPATHY) || id:finn-b-DM_RETINOPATHY	exposure	Simple mode	4	0.25578	0.538287	0.667116	-0.799264	1.31082	1.29147	0.44966	3.70922
aspartate	6	tfhkPN	finn-b-DM_RETINOPATHY	Diabetic retinopathy (DM_RETINOPATHY) || id:finn-b-DM_RETINOPATHY	exposure	Weighted mode	4	0.308583	0.474935	0.562177	-0.622291	1.23946	1.36149	0.536714	3.45373
aspartate	7	tfhkPN	finn-b-DM_RETINOPATHY	Diabetic retinopathy (DM_RETINOPATHY) || id:finn-b-DM_RETINOPATHY	exposure	Simple median	4	0.134208	0.377248	0.722024	-0.605197	0.873613	1.14363	0.545967	2.39555
aspartate	8	tfhkPN	finn-b-DM_RETINOPATHY	Diabetic retinopathy (DM_RETINOPATHY) || id:finn-b-DM_RETINOPATHY	exposure	Weighted median	4	0.222565	0.409457	0.586743	-0.57997	1.0251	1.24928	0.559915	2.78737
aspartate	9	tfhkPN	finn-b-DM_RETINOPATHY	Diabetic retinopathy (DM_RETINOPATHY) || id:finn-b-DM_RETINOPATHY	exposure	Penalised weighted median	4	0.222565	0.385157	0.563362	-0.532342	0.977472	1.24928	0.587228	2.65773
aspartylphenylalanine		id.exposure	id.outcome	outcome	exposure	method	nsnp	b	se	pval	lo_ci	up_ci	or	or_lci95	or_uci95
aspartylphenylalanine	1	9lIb1M	finn-b-DM_RETINOPATHY	Diabetic retinopathy (DM_RETINOPATHY) || id:finn-b-DM_RETINOPATHY	exposure	MR Egger	7	-0.106642	0.520682	0.845796	-1.12718	0.913895	0.898848	0.323946	2.49402
aspartylphenylalanine	2	9lIb1M	finn-b-DM_RETINOPATHY	Diabetic retinopathy (DM_RETINOPATHY) || id:finn-b-DM_RETINOPATHY	exposure	Inverse variance weighted (multiplicative random effects)	7	-0.195175	0.120842	0.106283	-0.432025	0.041675	0.822691	0.649193	1.04256
aspartylphenylalanine	3	9lIb1M	finn-b-DM_RETINOPATHY	Diabetic retinopathy (DM_RETINOPATHY) || id:finn-b-DM_RETINOPATHY	exposure	Inverse variance weighted (fixed effects)	7	-0.195175	0.173802	0.261449	-0.535826	0.145477	0.822691	0.585186	1.15659
aspartylphenylalanine	4	9lIb1M	finn-b-DM_RETINOPATHY	Diabetic retinopathy (DM_RETINOPATHY) || id:finn-b-DM_RETINOPATHY	exposure	MR Egger (bootstrap)	7	0.0678705	0.363713	0.419	-0.645007	0.780748	1.07023	0.524659	2.1831
aspartylphenylalanine	5	9lIb1M	finn-b-DM_RETINOPATHY	Diabetic retinopathy (DM_RETINOPATHY) || id:finn-b-DM_RETINOPATHY	exposure	Simple mode	7	-0.0500492	0.33726	0.886889	-0.711079	0.610981	0.951183	0.491114	1.84224
aspartylphenylalanine	6	9lIb1M	finn-b-DM_RETINOPATHY	Diabetic retinopathy (DM_RETINOPATHY) || id:finn-b-DM_RETINOPATHY	exposure	Weighted mode	7	0.00278869	0.281228	0.99241	-0.548417	0.553995	1.00279	0.577864	1.74019
aspartylphenylalanine	7	9lIb1M	finn-b-DM_RETINOPATHY	Diabetic retinopathy (DM_RETINOPATHY) || id:finn-b-DM_RETINOPATHY	exposure	Simple median	7	-0.270414	0.245396	0.270485	-0.75139	0.210563	0.763064	0.47171	1.23437
aspartylphenylalanine	8	9lIb1M	finn-b-DM_RETINOPATHY	Diabetic retinopathy (DM_RETINOPATHY) || id:finn-b-DM_RETINOPATHY	exposure	Weighted median	7	-0.127694	0.221438	0.56417	-0.561712	0.306324	0.880123	0.570232	1.35842
aspartylphenylalanine	9	9lIb1M	finn-b-DM_RETINOPATHY	Diabetic retinopathy (DM_RETINOPATHY) || id:finn-b-DM_RETINOPATHY	exposure	Penalised weighted median	7	-0.127694	0.221386	0.56408	-0.561611	0.306223	0.880123	0.570289	1.35829
benzoate		id.exposure	id.outcome	outcome	exposure	method	nsnp	b	se	pval	lo_ci	up_ci	or	or_lci95	or_uci95
benzoate	1	BaJkKi	finn-b-DM_RETINOPATHY	Diabetic retinopathy (DM_RETINOPATHY) || id:finn-b-DM_RETINOPATHY	exposure	MR Egger	39	1.60732	0.632864	0.0154253	0.366908	2.84774	4.98943	1.44326	17.2487
benzoate	2	BaJkKi	finn-b-DM_RETINOPATHY	Diabetic retinopathy (DM_RETINOPATHY) || id:finn-b-DM_RETINOPATHY	exposure	Inverse variance weighted (multiplicative random effects)	39	0.0222713	0.22166	0.919967	-0.412182	0.456725	1.02252	0.662204	1.57889
benzoate	3	BaJkKi	finn-b-DM_RETINOPATHY	Diabetic retinopathy (DM_RETINOPATHY) || id:finn-b-DM_RETINOPATHY	exposure	Inverse variance weighted (fixed effects)	39	0.0222713	0.226251	0.921586	-0.421181	0.465724	1.02252	0.656271	1.59317
benzoate	4	BaJkKi	finn-b-DM_RETINOPATHY	Diabetic retinopathy (DM_RETINOPATHY) || id:finn-b-DM_RETINOPATHY	exposure	MR Egger (bootstrap)	39	0.0721233	0.695553	0.453	-1.29116	1.43541	1.07479	0.274951	4.20136
benzoate	5	BaJkKi	finn-b-DM_RETINOPATHY	Diabetic retinopathy (DM_RETINOPATHY) || id:finn-b-DM_RETINOPATHY	exposure	Simple mode	39	-0.11152	0.645837	0.863823	-1.37736	1.15432	0.894473	0.252243	3.17187
benzoate	6	BaJkKi	finn-b-DM_RETINOPATHY	Diabetic retinopathy (DM_RETINOPATHY) || id:finn-b-DM_RETINOPATHY	exposure	Weighted mode	39	0.319576	0.447053	0.479071	-0.556647	1.1958	1.37654	0.573127	3.3062
benzoate	7	BaJkKi	finn-b-DM_RETINOPATHY	Diabetic retinopathy (DM_RETINOPATHY) || id:finn-b-DM_RETINOPATHY	exposure	Simple median	39	-0.176471	0.326202	0.588517	-0.815826	0.462885	0.838223	0.442274	1.58865
benzoate	8	BaJkKi	finn-b-DM_RETINOPATHY	Diabetic retinopathy (DM_RETINOPATHY) || id:finn-b-DM_RETINOPATHY	exposure	Weighted median	39	0.295184	0.331986	0.373924	-0.355509	0.945877	1.34337	0.700817	2.57507
benzoate	9	BaJkKi	finn-b-DM_RETINOPATHY	Diabetic retinopathy (DM_RETINOPATHY) || id:finn-b-DM_RETINOPATHY	exposure	Penalised weighted median	39	0.3363	0.341635	0.324926	-0.333304	1.0059	1.39976	0.716552	2.73438
beta-hydroxyisovalerate		id.exposure	id.outcome	outcome	exposure	method	nsnp	b	se	pval	lo_ci	up_ci	or	or_lci95	or_uci95
beta-hydroxyisovalerate	1	kMjDDI	finn-b-DM_RETINOPATHY	Diabetic retinopathy (DM_RETINOPATHY) || id:finn-b-DM_RETINOPATHY	exposure	MR Egger	24	0.256432	0.465333	0.587137	-0.655621	1.16849	1.29231	0.51912	3.21712
beta-hydroxyisovalerate	2	kMjDDI	finn-b-DM_RETINOPATHY	Diabetic retinopathy (DM_RETINOPATHY) || id:finn-b-DM_RETINOPATHY	exposure	Inverse variance weighted (multiplicative random effects)	24	-0.15795	0.171957	0.358333	-0.494986	0.179085	0.853892	0.60958	1.19612
beta-hydroxyisovalerate	3	kMjDDI	finn-b-DM_RETINOPATHY	Diabetic retinopathy (DM_RETINOPATHY) || id:finn-b-DM_RETINOPATHY	exposure	Inverse variance weighted (fixed effects)	24	-0.15795	0.182906	0.387829	-0.516446	0.200545	0.853892	0.596637	1.22207
beta-hydroxyisovalerate	4	kMjDDI	finn-b-DM_RETINOPATHY	Diabetic retinopathy (DM_RETINOPATHY) || id:finn-b-DM_RETINOPATHY	exposure	MR Egger (bootstrap)	24	-0.0847544	0.520711	0.428	-1.10535	0.93584	0.918738	0.331095	2.54935
beta-hydroxyisovalerate	5	kMjDDI	finn-b-DM_RETINOPATHY	Diabetic retinopathy (DM_RETINOPATHY) || id:finn-b-DM_RETINOPATHY	exposure	Simple mode	24	0.0196558	0.484224	0.967971	-0.929424	0.968735	1.01985	0.394781	2.63461
beta-hydroxyisovalerate	6	kMjDDI	finn-b-DM_RETINOPATHY	Diabetic retinopathy (DM_RETINOPATHY) || id:finn-b-DM_RETINOPATHY	exposure	Weighted mode	24	0.16657	0.369594	0.656437	-0.557834	0.890975	1.18125	0.572448	2.4375
beta-hydroxyisovalerate	7	kMjDDI	finn-b-DM_RETINOPATHY	Diabetic retinopathy (DM_RETINOPATHY) || id:finn-b-DM_RETINOPATHY	exposure	Simple median	24	-0.183146	0.290335	0.528164	-0.752203	0.38591	0.832646	0.471327	1.47095
beta-hydroxyisovalerate	8	kMjDDI	finn-b-DM_RETINOPATHY	Diabetic retinopathy (DM_RETINOPATHY) || id:finn-b-DM_RETINOPATHY	exposure	Weighted median	24	0.0344884	0.277456	0.901076	-0.509325	0.578302	1.03509	0.600901	1.78301
beta-hydroxyisovalerate	9	kMjDDI	finn-b-DM_RETINOPATHY	Diabetic retinopathy (DM_RETINOPATHY) || id:finn-b-DM_RETINOPATHY	exposure	Penalised weighted median	24	0.034846	0.27414	0.898853	-0.502467	0.572159	1.03546	0.605036	1.77209
betaine		id.exposure	id.outcome	outcome	exposure	method	nsnp	b	se	pval	lo_ci	up_ci	or	or_lci95	or_uci95
betaine	1	E8Ps1n	finn-b-DM_RETINOPATHY	Diabetic retinopathy (DM_RETINOPATHY) || id:finn-b-DM_RETINOPATHY	exposure	MR Egger	29	-0.0608948	0.543257	0.91158	-1.12568	1.00389	0.940922	0.324432	2.72887
betaine	2	E8Ps1n	finn-b-DM_RETINOPATHY	Diabetic retinopathy (DM_RETINOPATHY) || id:finn-b-DM_RETINOPATHY	exposure	Inverse variance weighted (multiplicative random effects)	29	-0.0810981	0.22329	0.716458	-0.518747	0.356551	0.922103	0.595266	1.42839
betaine	3	E8Ps1n	finn-b-DM_RETINOPATHY	Diabetic retinopathy (DM_RETINOPATHY) || id:finn-b-DM_RETINOPATHY	exposure	Inverse variance weighted (fixed effects)	29	-0.0810981	0.188408	0.666876	-0.450377	0.288181	0.922103	0.637388	1.334
betaine	4	E8Ps1n	finn-b-DM_RETINOPATHY	Diabetic retinopathy (DM_RETINOPATHY) || id:finn-b-DM_RETINOPATHY	exposure	MR Egger (bootstrap)	29	0.350285	0.376559	0.17	-0.387772	1.08834	1.41947	0.678567	2.96934
betaine	5	E8Ps1n	finn-b-DM_RETINOPATHY	Diabetic retinopathy (DM_RETINOPATHY) || id:finn-b-DM_RETINOPATHY	exposure	Simple mode	29	-0.0179982	0.396759	0.96414	-0.795645	0.759648	0.982163	0.45129	2.13752
betaine	6	E8Ps1n	finn-b-DM_RETINOPATHY	Diabetic retinopathy (DM_RETINOPATHY) || id:finn-b-DM_RETINOPATHY	exposure	Weighted mode	29	0.114582	0.305523	0.71046	-0.484243	0.713407	1.1214	0.616164	2.04093
betaine	7	E8Ps1n	finn-b-DM_RETINOPATHY	Diabetic retinopathy (DM_RETINOPATHY) || id:finn-b-DM_RETINOPATHY	exposure	Simple median	29	0.0254237	0.280298	0.927729	-0.523959	0.574807	1.02575	0.592171	1.77679
betaine	8	E8Ps1n	finn-b-DM_RETINOPATHY	Diabetic retinopathy (DM_RETINOPATHY) || id:finn-b-DM_RETINOPATHY	exposure	Weighted median	29	0.182899	0.265165	0.490347	-0.336824	0.702623	1.20069	0.714035	2.01904
betaine	9	E8Ps1n	finn-b-DM_RETINOPATHY	Diabetic retinopathy (DM_RETINOPATHY) || id:finn-b-DM_RETINOPATHY	exposure	Penalised weighted median	29	0.186144	0.268813	0.488646	-0.340731	0.713018	1.2046	0.71125	2.04014
bilirubin (E		id.exposure	id.outcome	outcome	exposure	method	nsnp	b	se	pval	lo_ci	up_ci	or	or_lci95	or_uci95
bilirubin (E	1	R44z4L	finn-b-DM_RETINOPATHY	Diabetic retinopathy (DM_RETINOPATHY) || id:finn-b-DM_RETINOPATHY	exposure	MR Egger	18	0.0907149	0.138476	0.521716	-0.180699	0.362129	1.09496	0.834687	1.43638
bilirubin (E	2	R44z4L	finn-b-DM_RETINOPATHY	Diabetic retinopathy (DM_RETINOPATHY) || id:finn-b-DM_RETINOPATHY	exposure	Inverse variance weighted (multiplicative random effects)	18	-0.0411126	0.0588151	0.484543	-0.15639	0.074165	0.959721	0.855225	1.07698
bilirubin (E	3	R44z4L	finn-b-DM_RETINOPATHY	Diabetic retinopathy (DM_RETINOPATHY) || id:finn-b-DM_RETINOPATHY	exposure	Inverse variance weighted (fixed effects)	18	-0.0411126	0.0711172	0.563199	-0.180502	0.0982772	0.959721	0.834851	1.10327
bilirubin (E	4	R44z4L	finn-b-DM_RETINOPATHY	Diabetic retinopathy (DM_RETINOPATHY) || id:finn-b-DM_RETINOPATHY	exposure	MR Egger (bootstrap)	18	0.0180574	0.11011	0.424	-0.197758	0.233873	1.01822	0.820568	1.26348
bilirubin (E	5	R44z4L	finn-b-DM_RETINOPATHY	Diabetic retinopathy (DM_RETINOPATHY) || id:finn-b-DM_RETINOPATHY	exposure	Simple mode	18	-0.163813	0.173572	0.358505	-0.504014	0.176388	0.848901	0.604101	1.1929
bilirubin (E	6	R44z4L	finn-b-DM_RETINOPATHY	Diabetic retinopathy (DM_RETINOPATHY) || id:finn-b-DM_RETINOPATHY	exposure	Weighted mode	18	0.00258865	0.0987257	0.979387	-0.190914	0.196091	1.00259	0.826204	1.21664
bilirubin (E	7	R44z4L	finn-b-DM_RETINOPATHY	Diabetic retinopathy (DM_RETINOPATHY) || id:finn-b-DM_RETINOPATHY	exposure	Simple median	18	-0.161782	0.114573	0.157939	-0.386346	0.0627819	0.850627	0.679535	1.06479
bilirubin (E	8	R44z4L	finn-b-DM_RETINOPATHY	Diabetic retinopathy (DM_RETINOPATHY) || id:finn-b-DM_RETINOPATHY	exposure	Weighted median	18	0.00286392	0.094079	0.975715	-0.181531	0.187259	1.00287	0.833992	1.20594
bilirubin (E	9	R44z4L	finn-b-DM_RETINOPATHY	Diabetic retinopathy (DM_RETINOPATHY) || id:finn-b-DM_RETINOPATHY	exposure	Penalised weighted median	18	0.00286392	0.0976103	0.976593	-0.188452	0.19418	1.00287	0.82824	1.21431
bilirubin (Z		id.exposure	id.outcome	outcome	exposure	method	nsnp	b	se	pval	lo_ci	up_ci	or	or_lci95	or_uci95
bilirubin (Z	1	8ITaBe	finn-b-DM_RETINOPATHY	Diabetic retinopathy (DM_RETINOPATHY) || id:finn-b-DM_RETINOPATHY	exposure	MR Egger	19	0.00303737	0.104518	0.977155	-0.201818	0.207892	1.00304	0.817244	1.23108
bilirubin (Z	2	8ITaBe	finn-b-DM_RETINOPATHY	Diabetic retinopathy (DM_RETINOPATHY) || id:finn-b-DM_RETINOPATHY	exposure	Inverse variance weighted (multiplicative random effects)	19	-0.0190338	0.0407618	0.640534	-0.0989269	0.0608593	0.981146	0.905809	1.06275
bilirubin (Z	3	8ITaBe	finn-b-DM_RETINOPATHY	Diabetic retinopathy (DM_RETINOPATHY) || id:finn-b-DM_RETINOPATHY	exposure	Inverse variance weighted (fixed effects)	19	-0.0190338	0.0540631	0.724789	-0.124997	0.0869299	0.981146	0.882499	1.09082
bilirubin (Z	4	8ITaBe	finn-b-DM_RETINOPATHY	Diabetic retinopathy (DM_RETINOPATHY) || id:finn-b-DM_RETINOPATHY	exposure	MR Egger (bootstrap)	19	0.00383476	0.083642	0.472	-0.160104	0.167773	1.00384	0.852056	1.18267
bilirubin (Z	5	8ITaBe	finn-b-DM_RETINOPATHY	Diabetic retinopathy (DM_RETINOPATHY) || id:finn-b-DM_RETINOPATHY	exposure	Simple mode	19	-0.0062782	0.139521	0.964604	-0.279739	0.267183	0.993741	0.755981	1.30628
bilirubin (Z	6	8ITaBe	finn-b-DM_RETINOPATHY	Diabetic retinopathy (DM_RETINOPATHY) || id:finn-b-DM_RETINOPATHY	exposure	Weighted mode	19	0.00775783	0.0694554	0.912301	-0.128375	0.14389	1.00779	0.879524	1.15476
bilirubin (Z	7	8ITaBe	finn-b-DM_RETINOPATHY	Diabetic retinopathy (DM_RETINOPATHY) || id:finn-b-DM_RETINOPATHY	exposure	Simple median	19	-0.0326797	0.0911283	0.719885	-0.211291	0.145932	0.967848	0.809538	1.15712
bilirubin (Z	8	8ITaBe	finn-b-DM_RETINOPATHY	Diabetic retinopathy (DM_RETINOPATHY) || id:finn-b-DM_RETINOPATHY	exposure	Weighted median	19	0.00336897	0.0724511	0.962912	-0.138635	0.145373	1.00337	0.870545	1.15647
bilirubin (Z	9	8ITaBe	finn-b-DM_RETINOPATHY	Diabetic retinopathy (DM_RETINOPATHY) || id:finn-b-DM_RETINOPATHY	exposure	Penalised weighted median	19	0.00336897	0.0714906	0.962414	-0.136753	0.143491	1.00337	0.872186	1.1543
biliverdin		id.exposure	id.outcome	outcome	exposure	method	nsnp	b	se	pval	lo_ci	up_ci	or	or_lci95	or_uci95
biliverdin	1	29dV2c	finn-b-DM_RETINOPATHY	Diabetic retinopathy (DM_RETINOPATHY) || id:finn-b-DM_RETINOPATHY	exposure	MR Egger	28	-0.131637	0.143161	0.366288	-0.412233	0.14896	0.876659	0.66217	1.16063
biliverdin	2	29dV2c	finn-b-DM_RETINOPATHY	Diabetic retinopathy (DM_RETINOPATHY) || id:finn-b-DM_RETINOPATHY	exposure	Inverse variance weighted (multiplicative random effects)	28	-0.025993	0.0644795	0.68686	-0.152373	0.100387	0.974342	0.858668	1.1056
biliverdin	3	29dV2c	finn-b-DM_RETINOPATHY	Diabetic retinopathy (DM_RETINOPATHY) || id:finn-b-DM_RETINOPATHY	exposure	Inverse variance weighted (fixed effects)	28	-0.025993	0.0759794	0.732271	-0.174913	0.122927	0.974342	0.83953	1.1308
biliverdin	4	29dV2c	finn-b-DM_RETINOPATHY	Diabetic retinopathy (DM_RETINOPATHY) || id:finn-b-DM_RETINOPATHY	exposure	MR Egger (bootstrap)	28	-0.0361436	0.11958	0.389	-0.270521	0.198234	0.964502	0.762982	1.21925
biliverdin	5	29dV2c	finn-b-DM_RETINOPATHY	Diabetic retinopathy (DM_RETINOPATHY) || id:finn-b-DM_RETINOPATHY	exposure	Simple mode	28	-0.139623	0.18085	0.446798	-0.494089	0.214843	0.869686	0.610126	1.23967
biliverdin	6	29dV2c	finn-b-DM_RETINOPATHY	Diabetic retinopathy (DM_RETINOPATHY) || id:finn-b-DM_RETINOPATHY	exposure	Weighted mode	28	-0.0234796	0.107186	0.828254	-0.233563	0.186604	0.976794	0.791707	1.20515
biliverdin	7	29dV2c	finn-b-DM_RETINOPATHY	Diabetic retinopathy (DM_RETINOPATHY) || id:finn-b-DM_RETINOPATHY	exposure	Simple median	28	-0.0460212	0.131002	0.725362	-0.302785	0.210743	0.955022	0.738758	1.23459
biliverdin	8	29dV2c	finn-b-DM_RETINOPATHY	Diabetic retinopathy (DM_RETINOPATHY) || id:finn-b-DM_RETINOPATHY	exposure	Weighted median	28	-0.0263189	0.104003	0.800222	-0.230164	0.177526	0.974024	0.794403	1.19426
biliverdin	9	29dV2c	finn-b-DM_RETINOPATHY	Diabetic retinopathy (DM_RETINOPATHY) || id:finn-b-DM_RETINOPATHY	exposure	Penalised weighted median	28	-0.0263189	0.10387	0.799972	-0.229904	0.177266	0.974024	0.79461	1.19395
bradykinin		id.exposure	id.outcome	outcome	exposure	method	nsnp	b	se	pval	lo_ci	up_ci	or	or_lci95	or_uci95
bradykinin	1	Blmn2R	finn-b-DM_RETINOPATHY	Diabetic retinopathy (DM_RETINOPATHY) || id:finn-b-DM_RETINOPATHY	exposure	MR Egger	27	-0.00402648	0.129597	0.975461	-0.258036	0.249983	0.995982	0.772567	1.284
bradykinin	2	Blmn2R	finn-b-DM_RETINOPATHY	Diabetic retinopathy (DM_RETINOPATHY) || id:finn-b-DM_RETINOPATHY	exposure	Inverse variance weighted (multiplicative random effects)	27	0.0232166	0.0562116	0.67959	-0.0869581	0.133391	1.02349	0.916716	1.1427
bradykinin	3	Blmn2R	finn-b-DM_RETINOPATHY	Diabetic retinopathy (DM_RETINOPATHY) || id:finn-b-DM_RETINOPATHY	exposure	Inverse variance weighted (fixed effects)	27	0.0232166	0.0397332	0.559009	-0.0546604	0.101094	1.02349	0.946807	1.10638
bradykinin	4	Blmn2R	finn-b-DM_RETINOPATHY	Diabetic retinopathy (DM_RETINOPATHY) || id:finn-b-DM_RETINOPATHY	exposure	MR Egger (bootstrap)	27	0.00742015	0.081935	0.454	-0.153172	0.168013	1.00745	0.857982	1.18295
bradykinin	5	Blmn2R	finn-b-DM_RETINOPATHY	Diabetic retinopathy (DM_RETINOPATHY) || id:finn-b-DM_RETINOPATHY	exposure	Simple mode	27	-0.01727	0.129779	0.89516	-0.271636	0.237096	0.982878	0.762131	1.26756
bradykinin	6	Blmn2R	finn-b-DM_RETINOPATHY	Diabetic retinopathy (DM_RETINOPATHY) || id:finn-b-DM_RETINOPATHY	exposure	Weighted mode	27	-0.0263559	0.0917093	0.776096	-0.206106	0.153394	0.973988	0.813747	1.16578
bradykinin	7	Blmn2R	finn-b-DM_RETINOPATHY	Diabetic retinopathy (DM_RETINOPATHY) || id:finn-b-DM_RETINOPATHY	exposure	Simple median	27	0.0175234	0.0703209	0.803213	-0.120306	0.155352	1.01768	0.886649	1.16807
bradykinin	8	Blmn2R	finn-b-DM_RETINOPATHY	Diabetic retinopathy (DM_RETINOPATHY) || id:finn-b-DM_RETINOPATHY	exposure	Weighted median	27	-0.00818422	0.0664828	0.902026	-0.13849	0.122122	0.991849	0.870672	1.12989
bradykinin	9	Blmn2R	finn-b-DM_RETINOPATHY	Diabetic retinopathy (DM_RETINOPATHY) || id:finn-b-DM_RETINOPATHY	exposure	Penalised weighted median	27	-0.0456878	0.0690163	0.50798	-0.18096	0.0895841	0.95534	0.834469	1.09372
butyrylcarnitine		id.exposure	id.outcome	outcome	exposure	method	nsnp	b	se	pval	lo_ci	up_ci	or	or_lci95	or_uci95
butyrylcarnitine	1	hwfRxe	finn-b-DM_RETINOPATHY	Diabetic retinopathy (DM_RETINOPATHY) || id:finn-b-DM_RETINOPATHY	exposure	MR Egger	51	0.0054359	0.0729804	0.940928	-0.137606	0.148477	1.00545	0.871442	1.16007
butyrylcarnitine	2	hwfRxe	finn-b-DM_RETINOPATHY	Diabetic retinopathy (DM_RETINOPATHY) || id:finn-b-DM_RETINOPATHY	exposure	Inverse variance weighted (multiplicative random effects)	51	0.110218	0.0447797	0.0138419	0.0224499	0.197986	1.11652	1.0227	1.21895
butyrylcarnitine	3	hwfRxe	finn-b-DM_RETINOPATHY	Diabetic retinopathy (DM_RETINOPATHY) || id:finn-b-DM_RETINOPATHY	exposure	Inverse variance weighted (fixed effects)	51	0.110218	0.0437073	0.0116777	0.024552	0.195884	1.11652	1.02486	1.21639
butyrylcarnitine	4	hwfRxe	finn-b-DM_RETINOPATHY	Diabetic retinopathy (DM_RETINOPATHY) || id:finn-b-DM_RETINOPATHY	exposure	MR Egger (bootstrap)	51	0.0715036	0.0665815	0.14	-0.0589961	0.202003	1.07412	0.94271	1.22385
butyrylcarnitine	5	hwfRxe	finn-b-DM_RETINOPATHY	Diabetic retinopathy (DM_RETINOPATHY) || id:finn-b-DM_RETINOPATHY	exposure	Simple mode	51	0.0748949	0.104972	0.478868	-0.13085	0.280639	1.07777	0.87735	1.32398
butyrylcarnitine	6	hwfRxe	finn-b-DM_RETINOPATHY	Diabetic retinopathy (DM_RETINOPATHY) || id:finn-b-DM_RETINOPATHY	exposure	Weighted mode	51	0.0828433	0.0577959	0.157974	-0.0304367	0.196123	1.08637	0.970022	1.21668
butyrylcarnitine	7	hwfRxe	finn-b-DM_RETINOPATHY	Diabetic retinopathy (DM_RETINOPATHY) || id:finn-b-DM_RETINOPATHY	exposure	Simple median	51	0.152439	0.0797056	0.0558088	-0.00378395	0.308662	1.16467	0.996223	1.3616
butyrylcarnitine	8	hwfRxe	finn-b-DM_RETINOPATHY	Diabetic retinopathy (DM_RETINOPATHY) || id:finn-b-DM_RETINOPATHY	exposure	Weighted median	51	0.0603047	0.0637358	0.344064	-0.0646175	0.185227	1.06216	0.937426	1.20349
butyrylcarnitine	9	hwfRxe	finn-b-DM_RETINOPATHY	Diabetic retinopathy (DM_RETINOPATHY) || id:finn-b-DM_RETINOPATHY	exposure	Penalised weighted median	51	0.0700218	0.0646034	0.278422	-0.0566009	0.196644	1.07253	0.944971	1.21731
caffeine		id.exposure	id.outcome	outcome	exposure	method	nsnp	b	se	pval	lo_ci	up_ci	or	or_lci95	or_uci95
caffeine	1	C7oFgu	finn-b-DM_RETINOPATHY	Diabetic retinopathy (DM_RETINOPATHY) || id:finn-b-DM_RETINOPATHY	exposure	MR Egger	22	-0.977095	1.82818	0.598913	-4.56033	2.60614	0.376403	0.0104586	13.5467
caffeine	2	C7oFgu	finn-b-DM_RETINOPATHY	Diabetic retinopathy (DM_RETINOPATHY) || id:finn-b-DM_RETINOPATHY	exposure	Inverse variance weighted (multiplicative random effects)	22	0.261125	0.649212	0.687523	-1.01133	1.53358	1.29839	0.363735	4.63475
caffeine	3	C7oFgu	finn-b-DM_RETINOPATHY	Diabetic retinopathy (DM_RETINOPATHY) || id:finn-b-DM_RETINOPATHY	exposure	Inverse variance weighted (fixed effects)	22	0.261125	0.358002	0.46576	-0.440559	0.96281	1.29839	0.643676	2.61904
caffeine	4	C7oFgu	finn-b-DM_RETINOPATHY	Diabetic retinopathy (DM_RETINOPATHY) || id:finn-b-DM_RETINOPATHY	exposure	MR Egger (bootstrap)	22	-0.75034	0.759665	0.165	-2.23928	0.738604	0.472206	0.106535	2.09301
caffeine	5	C7oFgu	finn-b-DM_RETINOPATHY	Diabetic retinopathy (DM_RETINOPATHY) || id:finn-b-DM_RETINOPATHY	exposure	Simple mode	22	-0.791284	0.867044	0.3718	-2.49069	0.908123	0.453263	0.0828528	2.47966
caffeine	6	C7oFgu	finn-b-DM_RETINOPATHY	Diabetic retinopathy (DM_RETINOPATHY) || id:finn-b-DM_RETINOPATHY	exposure	Weighted mode	22	-0.636874	0.734028	0.395397	-2.07557	0.801821	0.528943	0.125485	2.2296
caffeine	7	C7oFgu	finn-b-DM_RETINOPATHY	Diabetic retinopathy (DM_RETINOPATHY) || id:finn-b-DM_RETINOPATHY	exposure	Simple median	22	-0.307273	0.534631	0.565469	-1.35515	0.740605	0.73545	0.257909	2.0972
caffeine	8	C7oFgu	finn-b-DM_RETINOPATHY	Diabetic retinopathy (DM_RETINOPATHY) || id:finn-b-DM_RETINOPATHY	exposure	Weighted median	22	-0.246616	0.540749	0.648344	-1.30648	0.813251	0.781441	0.270771	2.25523
caffeine	9	C7oFgu	finn-b-DM_RETINOPATHY	Diabetic retinopathy (DM_RETINOPATHY) || id:finn-b-DM_RETINOPATHY	exposure	Penalised weighted median	22	-0.297947	0.51877	0.565743	-1.31474	0.718842	0.742341	0.268545	2.05206
caprate		id.exposure	id.outcome	outcome	exposure	method	nsnp	b	se	pval	lo_ci	up_ci	or	or_lci95	or_uci95
caprate	1	NmLUbQ	finn-b-DM_RETINOPATHY	Diabetic retinopathy (DM_RETINOPATHY) || id:finn-b-DM_RETINOPATHY	exposure	MR Egger	12	-0.0390875	0.274879	0.889747	-0.577849	0.499674	0.961667	0.561104	1.64818
caprate	2	NmLUbQ	finn-b-DM_RETINOPATHY	Diabetic retinopathy (DM_RETINOPATHY) || id:finn-b-DM_RETINOPATHY	exposure	Inverse variance weighted (multiplicative random effects)	12	-0.0108615	0.0672673	0.871725	-0.142706	0.120982	0.989197	0.867009	1.12861
caprate	3	NmLUbQ	finn-b-DM_RETINOPATHY	Diabetic retinopathy (DM_RETINOPATHY) || id:finn-b-DM_RETINOPATHY	exposure	Inverse variance weighted (fixed effects)	12	-0.0108615	0.0654383	0.868172	-0.139121	0.117397	0.989197	0.870123	1.12457
caprate	4	NmLUbQ	finn-b-DM_RETINOPATHY	Diabetic retinopathy (DM_RETINOPATHY) || id:finn-b-DM_RETINOPATHY	exposure	MR Egger (bootstrap)	12	-0.0820393	0.150379	0.297	-0.376782	0.212703	0.921236	0.686066	1.23702
caprate	5	NmLUbQ	finn-b-DM_RETINOPATHY	Diabetic retinopathy (DM_RETINOPATHY) || id:finn-b-DM_RETINOPATHY	exposure	Simple mode	12	-0.0433474	0.155649	0.785798	-0.348419	0.261724	0.957579	0.705803	1.29917
caprate	6	NmLUbQ	finn-b-DM_RETINOPATHY	Diabetic retinopathy (DM_RETINOPATHY) || id:finn-b-DM_RETINOPATHY	exposure	Weighted mode	12	-0.0570558	0.139161	0.689679	-0.329812	0.2157	0.944541	0.719059	1.24073
caprate	7	NmLUbQ	finn-b-DM_RETINOPATHY	Diabetic retinopathy (DM_RETINOPATHY) || id:finn-b-DM_RETINOPATHY	exposure	Simple median	12	0.0410455	0.0916862	0.654388	-0.138659	0.22075	1.0419	0.870525	1.24701
caprate	8	NmLUbQ	finn-b-DM_RETINOPATHY	Diabetic retinopathy (DM_RETINOPATHY) || id:finn-b-DM_RETINOPATHY	exposure	Weighted median	12	-0.05563	0.0891637	0.532687	-0.230391	0.119131	0.945889	0.794223	1.12652
caprate	9	NmLUbQ	finn-b-DM_RETINOPATHY	Diabetic retinopathy (DM_RETINOPATHY) || id:finn-b-DM_RETINOPATHY	exposure	Penalised weighted median	12	-0.05563	0.0930438	0.549913	-0.237996	0.126736	0.945889	0.788206	1.13512
caproate		id.exposure	id.outcome	outcome	exposure	method	nsnp	b	se	pval	lo_ci	up_ci	or	or_lci95	or_uci95
caproate	1	8acFOT	finn-b-DM_RETINOPATHY	Diabetic retinopathy (DM_RETINOPATHY) || id:finn-b-DM_RETINOPATHY	exposure	MR Egger	32	-0.119715	0.351732	0.735958	-0.80911	0.569679	0.887173	0.445254	1.7677
caproate	2	8acFOT	finn-b-DM_RETINOPATHY	Diabetic retinopathy (DM_RETINOPATHY) || id:finn-b-DM_RETINOPATHY	exposure	Inverse variance weighted (multiplicative random effects)	32	0.00637471	0.176309	0.971158	-0.339191	0.35194	1.0064	0.712347	1.42182
caproate	3	8acFOT	finn-b-DM_RETINOPATHY	Diabetic retinopathy (DM_RETINOPATHY) || id:finn-b-DM_RETINOPATHY	exposure	Inverse variance weighted (fixed effects)	32	0.00637471	0.203419	0.975	-0.392327	0.405076	1.0064	0.675483	1.49942
caproate	4	8acFOT	finn-b-DM_RETINOPATHY	Diabetic retinopathy (DM_RETINOPATHY) || id:finn-b-DM_RETINOPATHY	exposure	MR Egger (bootstrap)	32	0.103063	0.37762	0.41	-0.637072	0.843197	1.10856	0.528838	2.32379
caproate	5	8acFOT	finn-b-DM_RETINOPATHY	Diabetic retinopathy (DM_RETINOPATHY) || id:finn-b-DM_RETINOPATHY	exposure	Simple mode	32	-0.205152	0.626293	0.745442	-1.43269	1.02238	0.814524	0.238667	2.77981
caproate	6	8acFOT	finn-b-DM_RETINOPATHY	Diabetic retinopathy (DM_RETINOPATHY) || id:finn-b-DM_RETINOPATHY	exposure	Weighted mode	32	-0.00380131	0.31162	0.990345	-0.614577	0.606974	0.996206	0.54087	1.83487
caproate	7	8acFOT	finn-b-DM_RETINOPATHY	Diabetic retinopathy (DM_RETINOPATHY) || id:finn-b-DM_RETINOPATHY	exposure	Simple median	32	-0.0659015	0.322052	0.837861	-0.697124	0.565321	0.936223	0.498015	1.76001
caproate	8	8acFOT	finn-b-DM_RETINOPATHY	Diabetic retinopathy (DM_RETINOPATHY) || id:finn-b-DM_RETINOPATHY	exposure	Weighted median	32	-0.0221962	0.336945	0.947478	-0.682608	0.638216	0.978048	0.505297	1.8931
caproate	9	8acFOT	finn-b-DM_RETINOPATHY	Diabetic retinopathy (DM_RETINOPATHY) || id:finn-b-DM_RETINOPATHY	exposure	Penalised weighted median	32	-0.0221962	0.302863	0.941577	-0.615807	0.571415	0.978048	0.540205	1.77077
caprylate		id.exposure	id.outcome	outcome	exposure	method	nsnp	b	se	pval	lo_ci	up_ci	or	or_lci95	or_uci95
caprylate	1	MqNV8k	finn-b-DM_RETINOPATHY	Diabetic retinopathy (DM_RETINOPATHY) || id:finn-b-DM_RETINOPATHY	exposure	MR Egger	37	0.27832	0.745768	0.711251	-1.18339	1.74003	1.32091	0.30624	5.69749
caprylate	2	MqNV8k	finn-b-DM_RETINOPATHY	Diabetic retinopathy (DM_RETINOPATHY) || id:finn-b-DM_RETINOPATHY	exposure	Inverse variance weighted (multiplicative random effects)	37	-0.39496	0.169439	0.0197537	-0.72706	-0.0628606	0.673707	0.483328	0.939074
caprylate	3	MqNV8k	finn-b-DM_RETINOPATHY	Diabetic retinopathy (DM_RETINOPATHY) || id:finn-b-DM_RETINOPATHY	exposure	Inverse variance weighted (fixed effects)	37	-0.39496	0.234513	0.0921477	-0.854605	0.0646842	0.673707	0.425451	1.06682
caprylate	4	MqNV8k	finn-b-DM_RETINOPATHY	Diabetic retinopathy (DM_RETINOPATHY) || id:finn-b-DM_RETINOPATHY	exposure	MR Egger (bootstrap)	37	0.374648	0.716504	0.3	-1.0297	1.779	1.45448	0.357114	5.92391
caprylate	5	MqNV8k	finn-b-DM_RETINOPATHY	Diabetic retinopathy (DM_RETINOPATHY) || id:finn-b-DM_RETINOPATHY	exposure	Simple mode	37	-1.21389	0.703472	0.0930013	-2.59269	0.164918	0.29704	0.0748183	1.1793
caprylate	6	MqNV8k	finn-b-DM_RETINOPATHY	Diabetic retinopathy (DM_RETINOPATHY) || id:finn-b-DM_RETINOPATHY	exposure	Weighted mode	37	-0.840534	0.632427	0.19219	-2.08009	0.399024	0.43148	0.124919	1.49037
caprylate	7	MqNV8k	finn-b-DM_RETINOPATHY	Diabetic retinopathy (DM_RETINOPATHY) || id:finn-b-DM_RETINOPATHY	exposure	Simple median	37	-0.527473	0.347	0.128488	-1.20759	0.152648	0.590095	0.298916	1.16491
caprylate	8	MqNV8k	finn-b-DM_RETINOPATHY	Diabetic retinopathy (DM_RETINOPATHY) || id:finn-b-DM_RETINOPATHY	exposure	Weighted median	37	-0.489192	0.344883	0.156065	-1.16516	0.186778	0.613121	0.311872	1.20536
caprylate	9	MqNV8k	finn-b-DM_RETINOPATHY	Diabetic retinopathy (DM_RETINOPATHY) || id:finn-b-DM_RETINOPATHY	exposure	Penalised weighted median	37	-0.489192	0.326389	0.133926	-1.12892	0.150531	0.613121	0.323384	1.16245
carnitine		id.exposure	id.outcome	outcome	exposure	method	nsnp	b	se	pval	lo_ci	up_ci	or	or_lci95	or_uci95
carnitine	1	q3OG5L	finn-b-DM_RETINOPATHY	Diabetic retinopathy (DM_RETINOPATHY) || id:finn-b-DM_RETINOPATHY	exposure	MR Egger	45	0.0734064	0.301096	0.808547	-0.516741	0.663554	1.07617	0.596461	1.94168
carnitine	2	q3OG5L	finn-b-DM_RETINOPATHY	Diabetic retinopathy (DM_RETINOPATHY) || id:finn-b-DM_RETINOPATHY	exposure	Inverse variance weighted (multiplicative random effects)	45	0.0274945	0.160631	0.864093	-0.287341	0.342331	1.02788	0.750256	1.40823
carnitine	3	q3OG5L	finn-b-DM_RETINOPATHY	Diabetic retinopathy (DM_RETINOPATHY) || id:finn-b-DM_RETINOPATHY	exposure	Inverse variance weighted (fixed effects)	45	0.0274945	0.166749	0.869034	-0.299333	0.354322	1.02788	0.741313	1.42521
carnitine	4	q3OG5L	finn-b-DM_RETINOPATHY	Diabetic retinopathy (DM_RETINOPATHY) || id:finn-b-DM_RETINOPATHY	exposure	MR Egger (bootstrap)	45	0.078949	0.353844	0.403	-0.614586	0.772484	1.08215	0.540865	2.16514
carnitine	5	q3OG5L	finn-b-DM_RETINOPATHY	Diabetic retinopathy (DM_RETINOPATHY) || id:finn-b-DM_RETINOPATHY	exposure	Simple mode	45	0.234782	0.512621	0.649205	-0.769955	1.23952	1.26463	0.463034	3.45395
carnitine	6	q3OG5L	finn-b-DM_RETINOPATHY	Diabetic retinopathy (DM_RETINOPATHY) || id:finn-b-DM_RETINOPATHY	exposure	Weighted mode	45	0.0625736	0.255244	0.807479	-0.437705	0.562853	1.06457	0.645516	1.75567
carnitine	7	q3OG5L	finn-b-DM_RETINOPATHY	Diabetic retinopathy (DM_RETINOPATHY) || id:finn-b-DM_RETINOPATHY	exposure	Simple median	45	-0.0209424	0.276859	0.939703	-0.563586	0.521701	0.979275	0.569164	1.68489
carnitine	8	q3OG5L	finn-b-DM_RETINOPATHY	Diabetic retinopathy (DM_RETINOPATHY) || id:finn-b-DM_RETINOPATHY	exposure	Weighted median	45	-0.0258329	0.265423	0.922466	-0.546061	0.494396	0.974498	0.579227	1.63951
carnitine	9	q3OG5L	finn-b-DM_RETINOPATHY	Diabetic retinopathy (DM_RETINOPATHY) || id:finn-b-DM_RETINOPATHY	exposure	Penalised weighted median	45	-0.0258329	0.284651	0.927689	-0.583749	0.532083	0.974498	0.557803	1.70247
catechol sulfate		id.exposure	id.outcome	outcome	exposure	method	nsnp	b	se	pval	lo_ci	up_ci	or	or_lci95	or_uci95
catechol sulfate	1	PG0ZMh	finn-b-DM_RETINOPATHY	Diabetic retinopathy (DM_RETINOPATHY) || id:finn-b-DM_RETINOPATHY	exposure	MR Egger	231	1.01158	0.435898	0.0211831	0.157224	1.86594	2.74995	1.17026	6.46203
catechol sulfate	2	PG0ZMh	finn-b-DM_RETINOPATHY	Diabetic retinopathy (DM_RETINOPATHY) || id:finn-b-DM_RETINOPATHY	exposure	Inverse variance weighted (multiplicative random effects)	231	-7.17058e-05	0.187871	0.999695	-0.368298	0.368155	0.999928	0.691911	1.44507
catechol sulfate	3	PG0ZMh	finn-b-DM_RETINOPATHY	Diabetic retinopathy (DM_RETINOPATHY) || id:finn-b-DM_RETINOPATHY	exposure	Inverse variance weighted (fixed effects)	231	-7.17058e-05	0.169806	0.999663	-0.332892	0.332748	0.999928	0.716848	1.3948
catechol sulfate	4	PG0ZMh	finn-b-DM_RETINOPATHY	Diabetic retinopathy (DM_RETINOPATHY) || id:finn-b-DM_RETINOPATHY	exposure	MR Egger (bootstrap)	231	0.653646	0.572455	0.124	-0.468365	1.77566	1.92254	0.626025	5.90416
catechol sulfate	5	PG0ZMh	finn-b-DM_RETINOPATHY	Diabetic retinopathy (DM_RETINOPATHY) || id:finn-b-DM_RETINOPATHY	exposure	Simple mode	231	-0.248975	0.76218	0.744221	-1.74285	1.2449	0.7796	0.175021	3.47258
catechol sulfate	6	PG0ZMh	finn-b-DM_RETINOPATHY	Diabetic retinopathy (DM_RETINOPATHY) || id:finn-b-DM_RETINOPATHY	exposure	Weighted mode	231	0.583184	0.396063	0.142266	-0.193099	1.35947	1.79173	0.8244	3.89412
catechol sulfate	7	PG0ZMh	finn-b-DM_RETINOPATHY	Diabetic retinopathy (DM_RETINOPATHY) || id:finn-b-DM_RETINOPATHY	exposure	Simple median	231	-0.395349	0.267777	0.139834	-0.920192	0.129494	0.673445	0.398442	1.13825
catechol sulfate	8	PG0ZMh	finn-b-DM_RETINOPATHY	Diabetic retinopathy (DM_RETINOPATHY) || id:finn-b-DM_RETINOPATHY	exposure	Weighted median	231	0.426176	0.302542	0.158938	-0.166806	1.01916	1.53139	0.846364	2.77086
catechol sulfate	9	PG0ZMh	finn-b-DM_RETINOPATHY	Diabetic retinopathy (DM_RETINOPATHY) || id:finn-b-DM_RETINOPATHY	exposure	Penalised weighted median	231	0.427341	0.303385	0.15896	-0.167293	1.02198	1.53318	0.845951	2.77868
C-glycosyltryptophan		id.exposure	id.outcome	outcome	exposure	method	nsnp	b	se	pval	lo_ci	up_ci	or	or_lci95	or_uci95
C-glycosyltryptophan	1	vxVUZh	finn-b-DM_RETINOPATHY	Diabetic retinopathy (DM_RETINOPATHY) || id:finn-b-DM_RETINOPATHY	exposure	MR Egger	12	-0.504	0.278577	0.100534	-1.05001	0.0420098	0.604109	0.349934	1.0429
C-glycosyltryptophan	2	vxVUZh	finn-b-DM_RETINOPATHY	Diabetic retinopathy (DM_RETINOPATHY) || id:finn-b-DM_RETINOPATHY	exposure	Inverse variance weighted (multiplicative random effects)	12	-0.125497	0.179889	0.485405	-0.478079	0.227085	0.882058	0.619973	1.25494
C-glycosyltryptophan	3	vxVUZh	finn-b-DM_RETINOPATHY	Diabetic retinopathy (DM_RETINOPATHY) || id:finn-b-DM_RETINOPATHY	exposure	Inverse variance weighted (fixed effects)	12	-0.125497	0.142845	0.379644	-0.405473	0.154479	0.882058	0.666661	1.16705
C-glycosyltryptophan	4	vxVUZh	finn-b-DM_RETINOPATHY	Diabetic retinopathy (DM_RETINOPATHY) || id:finn-b-DM_RETINOPATHY	exposure	MR Egger (bootstrap)	12	0.210383	0.448941	0.313	-0.669542	1.09031	1.23415	0.511943	2.97519
C-glycosyltryptophan	5	vxVUZh	finn-b-DM_RETINOPATHY	Diabetic retinopathy (DM_RETINOPATHY) || id:finn-b-DM_RETINOPATHY	exposure	Simple mode	12	0.213146	0.440141	0.637695	-0.649531	1.07582	1.23757	0.52229	2.93241
C-glycosyltryptophan	6	vxVUZh	finn-b-DM_RETINOPATHY	Diabetic retinopathy (DM_RETINOPATHY) || id:finn-b-DM_RETINOPATHY	exposure	Weighted mode	12	-0.00799653	0.304644	0.979529	-0.6051	0.589107	0.992035	0.54602	1.80238
C-glycosyltryptophan	7	vxVUZh	finn-b-DM_RETINOPATHY	Diabetic retinopathy (DM_RETINOPATHY) || id:finn-b-DM_RETINOPATHY	exposure	Simple median	12	0.172391	0.250386	0.491138	-0.318365	0.663147	1.18814	0.727337	1.94089
C-glycosyltryptophan	8	vxVUZh	finn-b-DM_RETINOPATHY	Diabetic retinopathy (DM_RETINOPATHY) || id:finn-b-DM_RETINOPATHY	exposure	Weighted median	12	0.127128	0.231345	0.58265	-0.326309	0.580566	1.13556	0.721582	1.78705
C-glycosyltryptophan	9	vxVUZh	finn-b-DM_RETINOPATHY	Diabetic retinopathy (DM_RETINOPATHY) || id:finn-b-DM_RETINOPATHY	exposure	Penalised weighted median	12	0.190644	0.241928	0.430684	-0.283534	0.664823	1.21003	0.753117	1.94415
chiro-inositol		id.exposure	id.outcome	outcome	exposure	method	nsnp	b	se	pval	lo_ci	up_ci	or	or_lci95	or_uci95
chiro-inositol	1	fbT6zu	finn-b-DM_RETINOPATHY	Diabetic retinopathy (DM_RETINOPATHY) || id:finn-b-DM_RETINOPATHY	exposure	MR Egger	13	0.0428689	0.101698	0.681486	-0.156458	0.242196	1.0438	0.855167	1.27404
chiro-inositol	2	fbT6zu	finn-b-DM_RETINOPATHY	Diabetic retinopathy (DM_RETINOPATHY) || id:finn-b-DM_RETINOPATHY	exposure	Inverse variance weighted (multiplicative random effects)	13	-0.00323586	0.0414669	0.9378	-0.084511	0.0780393	0.996769	0.918962	1.08117
chiro-inositol	3	fbT6zu	finn-b-DM_RETINOPATHY	Diabetic retinopathy (DM_RETINOPATHY) || id:finn-b-DM_RETINOPATHY	exposure	Inverse variance weighted (fixed effects)	13	-0.00323586	0.0387517	0.933452	-0.0791892	0.0727175	0.996769	0.923865	1.07543
chiro-inositol	4	fbT6zu	finn-b-DM_RETINOPATHY	Diabetic retinopathy (DM_RETINOPATHY) || id:finn-b-DM_RETINOPATHY	exposure	MR Egger (bootstrap)	13	0.0128299	0.106537	0.441	-0.195983	0.221643	1.01291	0.822026	1.24813
chiro-inositol	5	fbT6zu	finn-b-DM_RETINOPATHY	Diabetic retinopathy (DM_RETINOPATHY) || id:finn-b-DM_RETINOPATHY	exposure	Simple mode	13	0.0228572	0.0885756	0.800738	-0.150751	0.196465	1.02312	0.860062	1.21709
chiro-inositol	6	fbT6zu	finn-b-DM_RETINOPATHY	Diabetic retinopathy (DM_RETINOPATHY) || id:finn-b-DM_RETINOPATHY	exposure	Weighted mode	13	-0.0180939	0.0734374	0.809548	-0.162031	0.125843	0.982069	0.850415	1.1341
chiro-inositol	7	fbT6zu	finn-b-DM_RETINOPATHY	Diabetic retinopathy (DM_RETINOPATHY) || id:finn-b-DM_RETINOPATHY	exposure	Simple median	13	0.0249633	0.0587478	0.670893	-0.0901823	0.140109	1.02528	0.913765	1.1504
chiro-inositol	8	fbT6zu	finn-b-DM_RETINOPATHY	Diabetic retinopathy (DM_RETINOPATHY) || id:finn-b-DM_RETINOPATHY	exposure	Weighted median	13	0.00236863	0.054997	0.965647	-0.105426	0.110163	1.00237	0.899941	1.11646
chiro-inositol	9	fbT6zu	finn-b-DM_RETINOPATHY	Diabetic retinopathy (DM_RETINOPATHY) || id:finn-b-DM_RETINOPATHY	exposure	Penalised weighted median	13	0.00443885	0.056972	0.937897	-0.107226	0.116104	1.00445	0.898322	1.12311
cholate		id.exposure	id.outcome	outcome	exposure	method	nsnp	b	se	pval	lo_ci	up_ci	or	or_lci95	or_uci95
cholate	1	lizTm5	finn-b-DM_RETINOPATHY	Diabetic retinopathy (DM_RETINOPATHY) || id:finn-b-DM_RETINOPATHY	exposure	MR Egger	9	0.0447657	0.131811	0.744104	-0.213584	0.303115	1.04578	0.807685	1.35407
cholate	2	lizTm5	finn-b-DM_RETINOPATHY	Diabetic retinopathy (DM_RETINOPATHY) || id:finn-b-DM_RETINOPATHY	exposure	Inverse variance weighted (multiplicative random effects)	9	0.0252297	0.0659634	0.702105	-0.104059	0.154518	1.02555	0.901172	1.1671
cholate	3	lizTm5	finn-b-DM_RETINOPATHY	Diabetic retinopathy (DM_RETINOPATHY) || id:finn-b-DM_RETINOPATHY	exposure	Inverse variance weighted (fixed effects)	9	0.0252297	0.0614154	0.681216	-0.0951445	0.145604	1.02555	0.909242	1.15674
cholate	4	lizTm5	finn-b-DM_RETINOPATHY	Diabetic retinopathy (DM_RETINOPATHY) || id:finn-b-DM_RETINOPATHY	exposure	MR Egger (bootstrap)	9	-0.00942482	0.218836	0.485	-0.438343	0.419493	0.990619	0.645105	1.52119
cholate	5	lizTm5	finn-b-DM_RETINOPATHY	Diabetic retinopathy (DM_RETINOPATHY) || id:finn-b-DM_RETINOPATHY	exposure	Simple mode	9	0.00790437	0.140127	0.9564	-0.266745	0.282554	1.00794	0.765868	1.32651
cholate	6	lizTm5	finn-b-DM_RETINOPATHY	Diabetic retinopathy (DM_RETINOPATHY) || id:finn-b-DM_RETINOPATHY	exposure	Weighted mode	9	0.0322222	0.0856221	0.716456	-0.135597	0.200041	1.03275	0.873194	1.22145
cholate	7	lizTm5	finn-b-DM_RETINOPATHY	Diabetic retinopathy (DM_RETINOPATHY) || id:finn-b-DM_RETINOPATHY	exposure	Simple median	9	0.044759	0.0938967	0.633588	-0.139279	0.228797	1.04578	0.869986	1.25709
cholate	8	lizTm5	finn-b-DM_RETINOPATHY	Diabetic retinopathy (DM_RETINOPATHY) || id:finn-b-DM_RETINOPATHY	exposure	Weighted median	9	0.037445	0.0868023	0.66619	-0.132687	0.207577	1.03815	0.875739	1.23069
cholate	9	lizTm5	finn-b-DM_RETINOPATHY	Diabetic retinopathy (DM_RETINOPATHY) || id:finn-b-DM_RETINOPATHY	exposure	Penalised weighted median	9	0.037445	0.082053	0.648138	-0.123379	0.198269	1.03815	0.883929	1.21929
cholesterol		id.exposure	id.outcome	outcome	exposure	method	nsnp	b	se	pval	lo_ci	up_ci	or	or_lci95	or_uci95
cholesterol	1	liE9kH	finn-b-DM_RETINOPATHY	Diabetic retinopathy (DM_RETINOPATHY) || id:finn-b-DM_RETINOPATHY	exposure	MR Egger	48	1.06775	0.984759	0.283894	-0.86238	2.99788	2.90882	0.422156	20.0429
cholesterol	2	liE9kH	finn-b-DM_RETINOPATHY	Diabetic retinopathy (DM_RETINOPATHY) || id:finn-b-DM_RETINOPATHY	exposure	Inverse variance weighted (multiplicative random effects)	48	0.38691	0.361293	0.284212	-0.321223	1.09504	1.47242	0.725262	2.98931
cholesterol	3	liE9kH	finn-b-DM_RETINOPATHY	Diabetic retinopathy (DM_RETINOPATHY) || id:finn-b-DM_RETINOPATHY	exposure	Inverse variance weighted (fixed effects)	48	0.38691	0.236613	0.102007	-0.0768518	0.850673	1.47242	0.926027	2.34122
cholesterol	4	liE9kH	finn-b-DM_RETINOPATHY	Diabetic retinopathy (DM_RETINOPATHY) || id:finn-b-DM_RETINOPATHY	exposure	MR Egger (bootstrap)	48	0.712657	0.800501	0.193	-0.856324	2.28164	2.0394	0.42472	9.79271
cholesterol	5	liE9kH	finn-b-DM_RETINOPATHY	Diabetic retinopathy (DM_RETINOPATHY) || id:finn-b-DM_RETINOPATHY	exposure	Simple mode	48	-0.0614225	0.848846	0.942622	-1.72516	1.60232	0.940426	0.178144	4.96452
cholesterol	6	liE9kH	finn-b-DM_RETINOPATHY	Diabetic retinopathy (DM_RETINOPATHY) || id:finn-b-DM_RETINOPATHY	exposure	Weighted mode	48	0.149827	0.609783	0.80698	-1.04535	1.345	1.16163	0.351569	3.83819
cholesterol	7	liE9kH	finn-b-DM_RETINOPATHY	Diabetic retinopathy (DM_RETINOPATHY) || id:finn-b-DM_RETINOPATHY	exposure	Simple median	48	-0.0306973	0.407217	0.93991	-0.828843	0.767449	0.969769	0.436554	2.15426
cholesterol	8	liE9kH	finn-b-DM_RETINOPATHY	Diabetic retinopathy (DM_RETINOPATHY) || id:finn-b-DM_RETINOPATHY	exposure	Weighted median	48	0.158833	0.376663	0.673255	-0.579427	0.897094	1.17214	0.560219	2.45247
cholesterol	9	liE9kH	finn-b-DM_RETINOPATHY	Diabetic retinopathy (DM_RETINOPATHY) || id:finn-b-DM_RETINOPATHY	exposure	Penalised weighted median	48	0.164527	0.393923	0.676194	-0.607562	0.936616	1.17884	0.544677	2.55133
choline		id.exposure	id.outcome	outcome	exposure	method	nsnp	b	se	pval	lo_ci	up_ci	or	or_lci95	or_uci95
choline	1	BoMilf	finn-b-DM_RETINOPATHY	Diabetic retinopathy (DM_RETINOPATHY) || id:finn-b-DM_RETINOPATHY	exposure	MR Egger	24	-0.0863314	1.10923	0.938667	-2.26041	2.08775	0.91729	0.104307	8.06674
choline	2	BoMilf	finn-b-DM_RETINOPATHY	Diabetic retinopathy (DM_RETINOPATHY) || id:finn-b-DM_RETINOPATHY	exposure	Inverse variance weighted (multiplicative random effects)	24	-0.126355	0.297014	0.670533	-0.708503	0.455793	0.881302	0.492381	1.57742
choline	3	BoMilf	finn-b-DM_RETINOPATHY	Diabetic retinopathy (DM_RETINOPATHY) || id:finn-b-DM_RETINOPATHY	exposure	Inverse variance weighted (fixed effects)	24	-0.126355	0.398195	0.751001	-0.906817	0.654107	0.881302	0.403808	1.92342
choline	4	BoMilf	finn-b-DM_RETINOPATHY	Diabetic retinopathy (DM_RETINOPATHY) || id:finn-b-DM_RETINOPATHY	exposure	MR Egger (bootstrap)	24	-0.390764	1.26532	0.368	-2.87079	2.08926	0.67654	0.0566542	8.07895
choline	5	BoMilf	finn-b-DM_RETINOPATHY	Diabetic retinopathy (DM_RETINOPATHY) || id:finn-b-DM_RETINOPATHY	exposure	Simple mode	24	-1.17133	0.928653	0.219836	-2.99149	0.648828	0.309954	0.0502124	1.9133
choline	6	BoMilf	finn-b-DM_RETINOPATHY	Diabetic retinopathy (DM_RETINOPATHY) || id:finn-b-DM_RETINOPATHY	exposure	Weighted mode	24	-0.176957	0.822036	0.831457	-1.78815	1.43423	0.837816	0.16727	4.19643
choline	7	BoMilf	finn-b-DM_RETINOPATHY	Diabetic retinopathy (DM_RETINOPATHY) || id:finn-b-DM_RETINOPATHY	exposure	Simple median	24	-0.0657086	0.52146	0.899725	-1.08777	0.956353	0.936404	0.336967	2.60219
choline	8	BoMilf	finn-b-DM_RETINOPATHY	Diabetic retinopathy (DM_RETINOPATHY) || id:finn-b-DM_RETINOPATHY	exposure	Weighted median	24	-0.0428587	0.534692	0.936113	-1.09086	1.00514	0.958047	0.335929	2.73228
choline	9	BoMilf	finn-b-DM_RETINOPATHY	Diabetic retinopathy (DM_RETINOPATHY) || id:finn-b-DM_RETINOPATHY	exposure	Penalised weighted median	24	-0.0428587	0.545942	0.937427	-1.1129	1.02719	0.958047	0.328603	2.7932
cis-4-decenoyl carnitine		id.exposure	id.outcome	outcome	exposure	method	nsnp	b	se	pval	lo_ci	up_ci	or	or_lci95	or_uci95
cis-4-decenoyl carnitine	1	p4NQA6	finn-b-DM_RETINOPATHY	Diabetic retinopathy (DM_RETINOPATHY) || id:finn-b-DM_RETINOPATHY	exposure	MR Egger	14	-0.180574	0.364208	0.628992	-0.894421	0.533274	0.834791	0.408844	1.7045
cis-4-decenoyl carnitine	2	p4NQA6	finn-b-DM_RETINOPATHY	Diabetic retinopathy (DM_RETINOPATHY) || id:finn-b-DM_RETINOPATHY	exposure	Inverse variance weighted (multiplicative random effects)	14	0.0881572	0.170803	0.605761	-0.246617	0.422931	1.09216	0.78144	1.52643
cis-4-decenoyl carnitine	3	p4NQA6	finn-b-DM_RETINOPATHY	Diabetic retinopathy (DM_RETINOPATHY) || id:finn-b-DM_RETINOPATHY	exposure	Inverse variance weighted (fixed effects)	14	0.0881572	0.146316	0.546834	-0.198623	0.374937	1.09216	0.819859	1.4549
cis-4-decenoyl carnitine	4	p4NQA6	finn-b-DM_RETINOPATHY	Diabetic retinopathy (DM_RETINOPATHY) || id:finn-b-DM_RETINOPATHY	exposure	MR Egger (bootstrap)	14	-0.000208028	0.254456	0.497	-0.498942	0.498526	0.999792	0.607173	1.64629
cis-4-decenoyl carnitine	5	p4NQA6	finn-b-DM_RETINOPATHY	Diabetic retinopathy (DM_RETINOPATHY) || id:finn-b-DM_RETINOPATHY	exposure	Simple mode	14	-0.337515	0.319089	0.309431	-0.962928	0.287899	0.713542	0.381773	1.33362
cis-4-decenoyl carnitine	6	p4NQA6	finn-b-DM_RETINOPATHY	Diabetic retinopathy (DM_RETINOPATHY) || id:finn-b-DM_RETINOPATHY	exposure	Weighted mode	14	-0.0415148	0.223511	0.855516	-0.479596	0.396567	0.959335	0.619033	1.48671
cis-4-decenoyl carnitine	7	p4NQA6	finn-b-DM_RETINOPATHY	Diabetic retinopathy (DM_RETINOPATHY) || id:finn-b-DM_RETINOPATHY	exposure	Simple median	14	-0.243106	0.215493	0.259261	-0.665472	0.17926	0.784188	0.514031	1.19633
cis-4-decenoyl carnitine	8	p4NQA6	finn-b-DM_RETINOPATHY	Diabetic retinopathy (DM_RETINOPATHY) || id:finn-b-DM_RETINOPATHY	exposure	Weighted median	14	-0.0384058	0.205199	0.851532	-0.440595	0.363784	0.962322	0.643653	1.43876
cis-4-decenoyl carnitine	9	p4NQA6	finn-b-DM_RETINOPATHY	Diabetic retinopathy (DM_RETINOPATHY) || id:finn-b-DM_RETINOPATHY	exposure	Penalised weighted median	14	-0.0483744	0.209215	0.817145	-0.458436	0.361687	0.952777	0.632272	1.43575
citrate		id.exposure	id.outcome	outcome	exposure	method	nsnp	b	se	pval	lo_ci	up_ci	or	or_lci95	or_uci95
citrate	1	At7iej	finn-b-DM_RETINOPATHY	Diabetic retinopathy (DM_RETINOPATHY) || id:finn-b-DM_RETINOPATHY	exposure	MR Egger	49	0.88943	0.604682	0.147981	-0.295747	2.07461	2.43374	0.743976	7.96142
citrate	2	At7iej	finn-b-DM_RETINOPATHY	Diabetic retinopathy (DM_RETINOPATHY) || id:finn-b-DM_RETINOPATHY	exposure	Inverse variance weighted (multiplicative random effects)	49	0.0289616	0.212944	0.891817	-0.388409	0.446332	1.02939	0.678135	1.56257
citrate	3	At7iej	finn-b-DM_RETINOPATHY	Diabetic retinopathy (DM_RETINOPATHY) || id:finn-b-DM_RETINOPATHY	exposure	Inverse variance weighted (fixed effects)	49	0.0289616	0.206896	0.888675	-0.376554	0.434478	1.02939	0.686222	1.54416
citrate	4	At7iej	finn-b-DM_RETINOPATHY	Diabetic retinopathy (DM_RETINOPATHY) || id:finn-b-DM_RETINOPATHY	exposure	MR Egger (bootstrap)	49	-0.0974206	0.583181	0.434	-1.24046	1.04561	0.907174	0.289253	2.84514
citrate	5	At7iej	finn-b-DM_RETINOPATHY	Diabetic retinopathy (DM_RETINOPATHY) || id:finn-b-DM_RETINOPATHY	exposure	Simple mode	49	0.192624	0.619004	0.757009	-1.02062	1.40587	1.21243	0.36037	4.07908
citrate	6	At7iej	finn-b-DM_RETINOPATHY	Diabetic retinopathy (DM_RETINOPATHY) || id:finn-b-DM_RETINOPATHY	exposure	Weighted mode	49	0.294038	0.485536	0.547637	-0.657613	1.24569	1.34183	0.518087	3.47532
citrate	7	At7iej	finn-b-DM_RETINOPATHY	Diabetic retinopathy (DM_RETINOPATHY) || id:finn-b-DM_RETINOPATHY	exposure	Simple median	49	0.148148	0.310098	0.632831	-0.459644	0.75594	1.15968	0.631508	2.12961
citrate	8	At7iej	finn-b-DM_RETINOPATHY	Diabetic retinopathy (DM_RETINOPATHY) || id:finn-b-DM_RETINOPATHY	exposure	Weighted median	49	0.273525	0.308156	0.374746	-0.330461	0.87751	1.31459	0.718592	2.40491
citrate	9	At7iej	finn-b-DM_RETINOPATHY	Diabetic retinopathy (DM_RETINOPATHY) || id:finn-b-DM_RETINOPATHY	exposure	Penalised weighted median	49	0.27335	0.30586	0.371478	-0.326136	0.872836	1.31436	0.721707	2.39369
citrulline		id.exposure	id.outcome	outcome	exposure	method	nsnp	b	se	pval	lo_ci	up_ci	or	or_lci95	or_uci95
citrulline	1	NLa4LM	finn-b-DM_RETINOPATHY	Diabetic retinopathy (DM_RETINOPATHY) || id:finn-b-DM_RETINOPATHY	exposure	MR Egger	46	-0.193482	0.643649	0.765134	-1.45503	1.06807	0.824085	0.233392	2.90976
citrulline	2	NLa4LM	finn-b-DM_RETINOPATHY	Diabetic retinopathy (DM_RETINOPATHY) || id:finn-b-DM_RETINOPATHY	exposure	Inverse variance weighted (multiplicative random effects)	46	0.330152	0.195823	0.0918015	-0.0536613	0.713965	1.39118	0.947753	2.04207
citrulline	3	NLa4LM	finn-b-DM_RETINOPATHY	Diabetic retinopathy (DM_RETINOPATHY) || id:finn-b-DM_RETINOPATHY	exposure	Inverse variance weighted (fixed effects)	46	0.330152	0.222946	0.138644	-0.106823	0.767126	1.39118	0.898685	2.15357
citrulline	4	NLa4LM	finn-b-DM_RETINOPATHY	Diabetic retinopathy (DM_RETINOPATHY) || id:finn-b-DM_RETINOPATHY	exposure	MR Egger (bootstrap)	46	-0.0143916	0.739056	0.489	-1.46294	1.43416	0.985711	0.231554	4.19611
citrulline	5	NLa4LM	finn-b-DM_RETINOPATHY	Diabetic retinopathy (DM_RETINOPATHY) || id:finn-b-DM_RETINOPATHY	exposure	Simple mode	46	0.950668	0.771891	0.224493	-0.562239	2.46357	2.58744	0.569931	11.7467
citrulline	6	NLa4LM	finn-b-DM_RETINOPATHY	Diabetic retinopathy (DM_RETINOPATHY) || id:finn-b-DM_RETINOPATHY	exposure	Weighted mode	46	-0.0979214	0.548637	0.859146	-1.17325	0.977407	0.90672	0.30936	2.65756
citrulline	7	NLa4LM	finn-b-DM_RETINOPATHY	Diabetic retinopathy (DM_RETINOPATHY) || id:finn-b-DM_RETINOPATHY	exposure	Simple median	46	0.426412	0.323875	0.187974	-0.208383	1.06121	1.53175	0.811896	2.88986
citrulline	8	NLa4LM	finn-b-DM_RETINOPATHY	Diabetic retinopathy (DM_RETINOPATHY) || id:finn-b-DM_RETINOPATHY	exposure	Weighted median	46	0.279562	0.330543	0.397684	-0.368302	0.927426	1.32255	0.691908	2.52799
citrulline	9	NLa4LM	finn-b-DM_RETINOPATHY	Diabetic retinopathy (DM_RETINOPATHY) || id:finn-b-DM_RETINOPATHY	exposure	Penalised weighted median	46	0.279562	0.327675	0.393567	-0.362682	0.921805	1.32255	0.695808	2.51382
cortisol		id.exposure	id.outcome	outcome	exposure	method	nsnp	b	se	pval	lo_ci	up_ci	or	or_lci95	or_uci95
cortisol	1	vIffJA	finn-b-DM_RETINOPATHY	Diabetic retinopathy (DM_RETINOPATHY) || id:finn-b-DM_RETINOPATHY	exposure	MR Egger	13	-0.474569	0.558075	0.413248	-1.5684	0.619258	0.622153	0.208379	1.85755
cortisol	2	vIffJA	finn-b-DM_RETINOPATHY	Diabetic retinopathy (DM_RETINOPATHY) || id:finn-b-DM_RETINOPATHY	exposure	Inverse variance weighted (multiplicative random effects)	13	-0.343987	0.230538	0.135673	-0.795842	0.107869	0.708938	0.451201	1.1139
cortisol	3	vIffJA	finn-b-DM_RETINOPATHY	Diabetic retinopathy (DM_RETINOPATHY) || id:finn-b-DM_RETINOPATHY	exposure	Inverse variance weighted (fixed effects)	13	-0.343987	0.208636	0.0992011	-0.752914	0.0649403	0.708938	0.470992	1.0671
cortisol	4	vIffJA	finn-b-DM_RETINOPATHY	Diabetic retinopathy (DM_RETINOPATHY) || id:finn-b-DM_RETINOPATHY	exposure	MR Egger (bootstrap)	13	-0.326289	0.791668	0.335	-1.87796	1.22538	0.721596	0.152902	3.40546
cortisol	5	vIffJA	finn-b-DM_RETINOPATHY	Diabetic retinopathy (DM_RETINOPATHY) || id:finn-b-DM_RETINOPATHY	exposure	Simple mode	13	-0.381508	0.537566	0.491454	-1.43514	0.672121	0.682831	0.238083	1.95839
cortisol	6	vIffJA	finn-b-DM_RETINOPATHY	Diabetic retinopathy (DM_RETINOPATHY) || id:finn-b-DM_RETINOPATHY	exposure	Weighted mode	13	-0.500565	0.478466	0.31609	-1.43836	0.437227	0.606188	0.237317	1.54841
cortisol	7	vIffJA	finn-b-DM_RETINOPATHY	Diabetic retinopathy (DM_RETINOPATHY) || id:finn-b-DM_RETINOPATHY	exposure	Simple median	13	-0.450704	0.321179	0.160533	-1.08022	0.178807	0.637179	0.339522	1.19579
cortisol	8	vIffJA	finn-b-DM_RETINOPATHY	Diabetic retinopathy (DM_RETINOPATHY) || id:finn-b-DM_RETINOPATHY	exposure	Weighted median	13	-0.453023	0.292269	0.121136	-1.02587	0.119824	0.635703	0.358484	1.1273
cortisol	9	vIffJA	finn-b-DM_RETINOPATHY	Diabetic retinopathy (DM_RETINOPATHY) || id:finn-b-DM_RETINOPATHY	exposure	Penalised weighted median	13	-0.453023	0.300099	0.131151	-1.04122	0.135171	0.635703	0.353025	1.14473
cortisone		id.exposure	id.outcome	outcome	exposure	method	nsnp	b	se	pval	lo_ci	up_ci	or	or_lci95	or_uci95
cortisone	1	zXIvHA	finn-b-DM_RETINOPATHY	Diabetic retinopathy (DM_RETINOPATHY) || id:finn-b-DM_RETINOPATHY	exposure	MR Egger	38	0.153413	0.479027	0.750623	-0.78548	1.09231	1.16581	0.455901	2.98114
cortisone	2	zXIvHA	finn-b-DM_RETINOPATHY	Diabetic retinopathy (DM_RETINOPATHY) || id:finn-b-DM_RETINOPATHY	exposure	Inverse variance weighted (multiplicative random effects)	38	0.0767298	0.217325	0.724039	-0.349226	0.502686	1.07975	0.705233	1.65316
cortisone	3	zXIvHA	finn-b-DM_RETINOPATHY	Diabetic retinopathy (DM_RETINOPATHY) || id:finn-b-DM_RETINOPATHY	exposure	Inverse variance weighted (fixed effects)	38	0.0767298	0.213044	0.718727	-0.340836	0.494295	1.07975	0.711176	1.63934
cortisone	4	zXIvHA	finn-b-DM_RETINOPATHY	Diabetic retinopathy (DM_RETINOPATHY) || id:finn-b-DM_RETINOPATHY	exposure	MR Egger (bootstrap)	38	0.623766	0.876229	0.23	-1.09364	2.34117	1.86594	0.334994	10.3934
cortisone	5	zXIvHA	finn-b-DM_RETINOPATHY	Diabetic retinopathy (DM_RETINOPATHY) || id:finn-b-DM_RETINOPATHY	exposure	Simple mode	38	0.649137	0.681775	0.347211	-0.687143	1.98542	1.91389	0.503011	7.28208
cortisone	6	zXIvHA	finn-b-DM_RETINOPATHY	Diabetic retinopathy (DM_RETINOPATHY) || id:finn-b-DM_RETINOPATHY	exposure	Weighted mode	38	0.400148	0.450115	0.379752	-0.482078	1.28237	1.49204	0.617499	3.60519
cortisone	7	zXIvHA	finn-b-DM_RETINOPATHY	Diabetic retinopathy (DM_RETINOPATHY) || id:finn-b-DM_RETINOPATHY	exposure	Simple median	38	0.151245	0.314693	0.630793	-0.465553	0.768042	1.16328	0.627788	2.15554
cortisone	8	zXIvHA	finn-b-DM_RETINOPATHY	Diabetic retinopathy (DM_RETINOPATHY) || id:finn-b-DM_RETINOPATHY	exposure	Weighted median	38	0.24586	0.364814	0.500354	-0.469175	0.960896	1.27872	0.625518	2.61404
cortisone	9	zXIvHA	finn-b-DM_RETINOPATHY	Diabetic retinopathy (DM_RETINOPATHY) || id:finn-b-DM_RETINOPATHY	exposure	Penalised weighted median	38	0.246992	0.35006	0.480456	-0.439126	0.93311	1.28017	0.644599	2.5424
cotinine		id.exposure	id.outcome	outcome	exposure	method	nsnp	b	se	pval	lo_ci	up_ci	or	or_lci95	or_uci95
cotinine	1	XxX9br	finn-b-DM_RETINOPATHY	Diabetic retinopathy (DM_RETINOPATHY) || id:finn-b-DM_RETINOPATHY	exposure	MR Egger	16	0.00936496	0.0483316	0.849143	-0.0853651	0.104095	1.00941	0.918177	1.10971
cotinine	2	XxX9br	finn-b-DM_RETINOPATHY	Diabetic retinopathy (DM_RETINOPATHY) || id:finn-b-DM_RETINOPATHY	exposure	Inverse variance weighted (multiplicative random effects)	16	0.0133241	0.0269348	0.620827	-0.0394681	0.0661162	1.01341	0.961301	1.06835
cotinine	3	XxX9br	finn-b-DM_RETINOPATHY	Diabetic retinopathy (DM_RETINOPATHY) || id:finn-b-DM_RETINOPATHY	exposure	Inverse variance weighted (fixed effects)	16	0.0133241	0.0256123	0.602909	-0.036876	0.0635241	1.01341	0.963796	1.06559
cotinine	4	XxX9br	finn-b-DM_RETINOPATHY	Diabetic retinopathy (DM_RETINOPATHY) || id:finn-b-DM_RETINOPATHY	exposure	MR Egger (bootstrap)	16	0.0202657	0.0658952	0.367	-0.108889	0.14942	1.02047	0.89683	1.16116
cotinine	5	XxX9br	finn-b-DM_RETINOPATHY	Diabetic retinopathy (DM_RETINOPATHY) || id:finn-b-DM_RETINOPATHY	exposure	Simple mode	16	0.0394308	0.0481539	0.42569	-0.0549507	0.133812	1.04022	0.946532	1.14318
cotinine	6	XxX9br	finn-b-DM_RETINOPATHY	Diabetic retinopathy (DM_RETINOPATHY) || id:finn-b-DM_RETINOPATHY	exposure	Weighted mode	16	0.0164669	0.037688	0.668389	-0.0574016	0.0903353	1.0166	0.944215	1.09454
cotinine	7	XxX9br	finn-b-DM_RETINOPATHY	Diabetic retinopathy (DM_RETINOPATHY) || id:finn-b-DM_RETINOPATHY	exposure	Simple median	16	0.027775	0.0355409	0.434512	-0.0418852	0.0974353	1.02816	0.95898	1.10234
cotinine	8	XxX9br	finn-b-DM_RETINOPATHY	Diabetic retinopathy (DM_RETINOPATHY) || id:finn-b-DM_RETINOPATHY	exposure	Weighted median	16	0.0189597	0.0353396	0.591613	-0.0503059	0.0882254	1.01914	0.950938	1.09223
cotinine	9	XxX9br	finn-b-DM_RETINOPATHY	Diabetic retinopathy (DM_RETINOPATHY) || id:finn-b-DM_RETINOPATHY	exposure	Penalised weighted median	16	0.0191082	0.0350536	0.585676	-0.0495969	0.0878133	1.01929	0.951613	1.09178
creatine		id.exposure	id.outcome	outcome	exposure	method	nsnp	b	se	pval	lo_ci	up_ci	or	or_lci95	or_uci95
creatine	1	FOEKAU	finn-b-DM_RETINOPATHY	Diabetic retinopathy (DM_RETINOPATHY) || id:finn-b-DM_RETINOPATHY	exposure	MR Egger	10	0.10058	0.459069	0.832062	-0.799195	1.00035	1.10581	0.449691	2.71925
creatine	2	FOEKAU	finn-b-DM_RETINOPATHY	Diabetic retinopathy (DM_RETINOPATHY) || id:finn-b-DM_RETINOPATHY	exposure	Inverse variance weighted (multiplicative random effects)	10	0.147982	0.137205	0.280789	-0.120939	0.416903	1.15949	0.886088	1.51726
creatine	3	FOEKAU	finn-b-DM_RETINOPATHY	Diabetic retinopathy (DM_RETINOPATHY) || id:finn-b-DM_RETINOPATHY	exposure	Inverse variance weighted (fixed effects)	10	0.147982	0.175124	0.398105	-0.195262	0.491226	1.15949	0.822619	1.63432
creatine	4	FOEKAU	finn-b-DM_RETINOPATHY	Diabetic retinopathy (DM_RETINOPATHY) || id:finn-b-DM_RETINOPATHY	exposure	MR Egger (bootstrap)	10	0.232152	0.405579	0.274	-0.562782	1.02709	1.26131	0.569622	2.79292
creatine	5	FOEKAU	finn-b-DM_RETINOPATHY	Diabetic retinopathy (DM_RETINOPATHY) || id:finn-b-DM_RETINOPATHY	exposure	Simple mode	10	0.25282	0.319682	0.449369	-0.373757	0.879398	1.28765	0.688144	2.40945
creatine	6	FOEKAU	finn-b-DM_RETINOPATHY	Diabetic retinopathy (DM_RETINOPATHY) || id:finn-b-DM_RETINOPATHY	exposure	Weighted mode	10	0.213328	0.244618	0.405824	-0.266123	0.692779	1.23779	0.766345	1.99926
creatine	7	FOEKAU	finn-b-DM_RETINOPATHY	Diabetic retinopathy (DM_RETINOPATHY) || id:finn-b-DM_RETINOPATHY	exposure	Simple median	10	0.232033	0.233764	0.320908	-0.226145	0.690211	1.26116	0.797603	1.99414
creatine	8	FOEKAU	finn-b-DM_RETINOPATHY	Diabetic retinopathy (DM_RETINOPATHY) || id:finn-b-DM_RETINOPATHY	exposure	Weighted median	10	0.231733	0.214815	0.280696	-0.189304	0.65277	1.26078	0.827535	1.92085
creatine	9	FOEKAU	finn-b-DM_RETINOPATHY	Diabetic retinopathy (DM_RETINOPATHY) || id:finn-b-DM_RETINOPATHY	exposure	Penalised weighted median	10	0.231733	0.225124	0.303312	-0.20951	0.672976	1.26078	0.810982	1.96006
cyclo(leu-pro)		id.exposure	id.outcome	outcome	exposure	method	nsnp	b	se	pval	lo_ci	up_ci	or	or_lci95	or_uci95
cyclo(leu-pro)	1	O1YImr	finn-b-DM_RETINOPATHY	Diabetic retinopathy (DM_RETINOPATHY) || id:finn-b-DM_RETINOPATHY	exposure	MR Egger	15	-0.184517	0.241325	0.458164	-0.657514	0.288479	0.831506	0.518138	1.3344
cyclo(leu-pro)	2	O1YImr	finn-b-DM_RETINOPATHY	Diabetic retinopathy (DM_RETINOPATHY) || id:finn-b-DM_RETINOPATHY	exposure	Inverse variance weighted (multiplicative random effects)	15	-0.0445128	0.131232	0.734465	-0.301727	0.212702	0.956463	0.73954	1.23702
cyclo(leu-pro)	3	O1YImr	finn-b-DM_RETINOPATHY	Diabetic retinopathy (DM_RETINOPATHY) || id:finn-b-DM_RETINOPATHY	exposure	Inverse variance weighted (fixed effects)	15	-0.0445128	0.0970356	0.64643	-0.234703	0.145677	0.956463	0.790806	1.15682
cyclo(leu-pro)	4	O1YImr	finn-b-DM_RETINOPATHY	Diabetic retinopathy (DM_RETINOPATHY) || id:finn-b-DM_RETINOPATHY	exposure	MR Egger (bootstrap)	15	-0.709055	0.276254	0.004	-1.25051	-0.167596	0.492109	0.286358	0.845695
cyclo(leu-pro)	5	O1YImr	finn-b-DM_RETINOPATHY	Diabetic retinopathy (DM_RETINOPATHY) || id:finn-b-DM_RETINOPATHY	exposure	Simple mode	15	-0.271791	0.215134	0.227095	-0.693453	0.149871	0.762014	0.499847	1.16168
cyclo(leu-pro)	6	O1YImr	finn-b-DM_RETINOPATHY	Diabetic retinopathy (DM_RETINOPATHY) || id:finn-b-DM_RETINOPATHY	exposure	Weighted mode	15	-0.196424	0.149429	0.209808	-0.489305	0.096457	0.821664	0.613053	1.10126
cyclo(leu-pro)	7	O1YImr	finn-b-DM_RETINOPATHY	Diabetic retinopathy (DM_RETINOPATHY) || id:finn-b-DM_RETINOPATHY	exposure	Simple median	15	-0.0817138	0.169699	0.630145	-0.414324	0.250896	0.921536	0.660787	1.28518
cyclo(leu-pro)	8	O1YImr	finn-b-DM_RETINOPATHY	Diabetic retinopathy (DM_RETINOPATHY) || id:finn-b-DM_RETINOPATHY	exposure	Weighted median	15	-0.106143	0.14736	0.471343	-0.394967	0.182682	0.899296	0.673702	1.20043
cyclo(leu-pro)	9	O1YImr	finn-b-DM_RETINOPATHY	Diabetic retinopathy (DM_RETINOPATHY) || id:finn-b-DM_RETINOPATHY	exposure	Penalised weighted median	15	-0.109622	0.15464	0.478394	-0.412716	0.193472	0.896172	0.66185	1.21346
cysteine		id.exposure	id.outcome	outcome	exposure	method	nsnp	b	se	pval	lo_ci	up_ci	or	or_lci95	or_uci95
cysteine	1	NF8VOe	finn-b-DM_RETINOPATHY	Diabetic retinopathy (DM_RETINOPATHY) || id:finn-b-DM_RETINOPATHY	exposure	MR Egger	9	0.560003	0.915819	0.560209	-1.235	2.35501	1.75068	0.290834	10.5382
cysteine	2	NF8VOe	finn-b-DM_RETINOPATHY	Diabetic retinopathy (DM_RETINOPATHY) || id:finn-b-DM_RETINOPATHY	exposure	Inverse variance weighted (multiplicative random effects)	9	0.109816	0.187841	0.558801	-0.258352	0.477984	1.11607	0.772323	1.61282
cysteine	3	NF8VOe	finn-b-DM_RETINOPATHY	Diabetic retinopathy (DM_RETINOPATHY) || id:finn-b-DM_RETINOPATHY	exposure	Inverse variance weighted (fixed effects)	9	0.109816	0.128933	0.394364	-0.142893	0.362525	1.11607	0.866847	1.43695
cysteine	4	NF8VOe	finn-b-DM_RETINOPATHY	Diabetic retinopathy (DM_RETINOPATHY) || id:finn-b-DM_RETINOPATHY	exposure	MR Egger (bootstrap)	9	-0.345297	0.567124	0.264	-1.45686	0.766267	0.70801	0.232966	2.15172
cysteine	5	NF8VOe	finn-b-DM_RETINOPATHY	Diabetic retinopathy (DM_RETINOPATHY) || id:finn-b-DM_RETINOPATHY	exposure	Simple mode	9	0.35608	0.377716	0.373419	-0.384244	1.0964	1.42772	0.680965	2.99338
cysteine	6	NF8VOe	finn-b-DM_RETINOPATHY	Diabetic retinopathy (DM_RETINOPATHY) || id:finn-b-DM_RETINOPATHY	exposure	Weighted mode	9	0.110179	0.303647	0.726116	-0.48497	0.705327	1.11648	0.615716	2.02451
cysteine	7	NF8VOe	finn-b-DM_RETINOPATHY	Diabetic retinopathy (DM_RETINOPATHY) || id:finn-b-DM_RETINOPATHY	exposure	Simple median	9	0.212308	0.216941	0.327757	-0.212897	0.637512	1.23653	0.808239	1.89177
cysteine	8	NF8VOe	finn-b-DM_RETINOPATHY	Diabetic retinopathy (DM_RETINOPATHY) || id:finn-b-DM_RETINOPATHY	exposure	Weighted median	9	0.113897	0.193252	0.555615	-0.264878	0.492671	1.12064	0.7673	1.63668
cysteine	9	NF8VOe	finn-b-DM_RETINOPATHY	Diabetic retinopathy (DM_RETINOPATHY) || id:finn-b-DM_RETINOPATHY	exposure	Penalised weighted median	9	0.113897	0.198598	0.566305	-0.275356	0.50315	1.12064	0.759301	1.65392
cysteine-glutathione disulfide		id.exposure	id.outcome	outcome	exposure	method	nsnp	b	se	pval	lo_ci	up_ci	or	or_lci95	or_uci95
cysteine-glutathione disulfide	1	Kw8car	finn-b-DM_RETINOPATHY	Diabetic retinopathy (DM_RETINOPATHY) || id:finn-b-DM_RETINOPATHY	exposure	MR Egger	18	0.125338	0.290152	0.671525	-0.44336	0.694037	1.13353	0.641876	2.00178
cysteine-glutathione disulfide	2	Kw8car	finn-b-DM_RETINOPATHY	Diabetic retinopathy (DM_RETINOPATHY) || id:finn-b-DM_RETINOPATHY	exposure	Inverse variance weighted (multiplicative random effects)	18	0.117104	0.186455	0.52997	-0.248349	0.482556	1.12424	0.780088	1.62021
cysteine-glutathione disulfide	3	Kw8car	finn-b-DM_RETINOPATHY	Diabetic retinopathy (DM_RETINOPATHY) || id:finn-b-DM_RETINOPATHY	exposure	Inverse variance weighted (fixed effects)	18	0.117104	0.180785	0.517146	-0.237235	0.471442	1.12424	0.788806	1.6023
cysteine-glutathione disulfide	4	Kw8car	finn-b-DM_RETINOPATHY	Diabetic retinopathy (DM_RETINOPATHY) || id:finn-b-DM_RETINOPATHY	exposure	MR Egger (bootstrap)	18	-0.0480459	0.431534	0.456	-0.893852	0.79776	0.95309	0.409077	2.22056
cysteine-glutathione disulfide	5	Kw8car	finn-b-DM_RETINOPATHY	Diabetic retinopathy (DM_RETINOPATHY) || id:finn-b-DM_RETINOPATHY	exposure	Simple mode	18	0.325001	0.426762	0.456764	-0.511453	1.16145	1.38403	0.599624	3.19458
cysteine-glutathione disulfide	6	Kw8car	finn-b-DM_RETINOPATHY	Diabetic retinopathy (DM_RETINOPATHY) || id:finn-b-DM_RETINOPATHY	exposure	Weighted mode	18	0.0737348	0.249167	0.770872	-0.414633	0.562103	1.07652	0.660582	1.75436
cysteine-glutathione disulfide	7	Kw8car	finn-b-DM_RETINOPATHY	Diabetic retinopathy (DM_RETINOPATHY) || id:finn-b-DM_RETINOPATHY	exposure	Simple median	18	0.267614	0.284559	0.346987	-0.290122	0.825349	1.30684	0.748172	2.28268
cysteine-glutathione disulfide	8	Kw8car	finn-b-DM_RETINOPATHY	Diabetic retinopathy (DM_RETINOPATHY) || id:finn-b-DM_RETINOPATHY	exposure	Weighted median	18	0.19236	0.266552	0.470504	-0.330082	0.714802	1.21211	0.718865	2.04378
cysteine-glutathione disulfide	9	Kw8car	finn-b-DM_RETINOPATHY	Diabetic retinopathy (DM_RETINOPATHY) || id:finn-b-DM_RETINOPATHY	exposure	Penalised weighted median	18	0.188515	0.272821	0.489575	-0.346214	0.723244	1.20746	0.707361	2.06111
decanoylcarnitine		id.exposure	id.outcome	outcome	exposure	method	nsnp	b	se	pval	lo_ci	up_ci	or	or_lci95	or_uci95
decanoylcarnitine	1	VxLVho	finn-b-DM_RETINOPATHY	Diabetic retinopathy (DM_RETINOPATHY) || id:finn-b-DM_RETINOPATHY	exposure	MR Egger	20	-0.295478	0.223547	0.202798	-0.733629	0.142674	0.744176	0.480163	1.15335
decanoylcarnitine	2	VxLVho	finn-b-DM_RETINOPATHY	Diabetic retinopathy (DM_RETINOPATHY) || id:finn-b-DM_RETINOPATHY	exposure	Inverse variance weighted (multiplicative random effects)	20	0.135854	0.116918	0.245252	-0.0933058	0.365014	1.14551	0.910915	1.44053
decanoylcarnitine	3	VxLVho	finn-b-DM_RETINOPATHY	Diabetic retinopathy (DM_RETINOPATHY) || id:finn-b-DM_RETINOPATHY	exposure	Inverse variance weighted (fixed effects)	20	0.135854	0.110124	0.217334	-0.0799886	0.351697	1.14551	0.923127	1.42148
decanoylcarnitine	4	VxLVho	finn-b-DM_RETINOPATHY	Diabetic retinopathy (DM_RETINOPATHY) || id:finn-b-DM_RETINOPATHY	exposure	MR Egger (bootstrap)	20	-0.109169	0.208272	0.293	-0.517382	0.299045	0.896579	0.596079	1.34857
decanoylcarnitine	5	VxLVho	finn-b-DM_RETINOPATHY	Diabetic retinopathy (DM_RETINOPATHY) || id:finn-b-DM_RETINOPATHY	exposure	Simple mode	20	0.125797	0.236303	0.60065	-0.337356	0.58895	1.13405	0.713655	1.8021
decanoylcarnitine	6	VxLVho	finn-b-DM_RETINOPATHY	Diabetic retinopathy (DM_RETINOPATHY) || id:finn-b-DM_RETINOPATHY	exposure	Weighted mode	20	0.0738151	0.16944	0.668006	-0.258288	0.405918	1.07661	0.772373	1.50068
decanoylcarnitine	7	VxLVho	finn-b-DM_RETINOPATHY	Diabetic retinopathy (DM_RETINOPATHY) || id:finn-b-DM_RETINOPATHY	exposure	Simple median	20	0.194515	0.171923	0.257882	-0.142453	0.531483	1.21472	0.867228	1.70145
decanoylcarnitine	8	VxLVho	finn-b-DM_RETINOPATHY	Diabetic retinopathy (DM_RETINOPATHY) || id:finn-b-DM_RETINOPATHY	exposure	Weighted median	20	0.0327973	0.160976	0.838556	-0.282715	0.34831	1.03334	0.753734	1.41667
decanoylcarnitine	9	VxLVho	finn-b-DM_RETINOPATHY	Diabetic retinopathy (DM_RETINOPATHY) || id:finn-b-DM_RETINOPATHY	exposure	Penalised weighted median	20	0.0288897	0.154438	0.851611	-0.273808	0.331588	1.02931	0.760478	1.39318
dehydroisoandrosterone sulfate (DHEA-S)		id.exposure	id.outcome	outcome	exposure	method	nsnp	b	se	pval	lo_ci	up_ci	or	or_lci95	or_uci95
dehydroisoandrosterone sulfate (DHEA-S)	1	O1U1iP	finn-b-DM_RETINOPATHY	Diabetic retinopathy (DM_RETINOPATHY) || id:finn-b-DM_RETINOPATHY	exposure	MR Egger	22	-0.0274401	0.278456	0.922482	-0.573214	0.518334	0.972933	0.563711	1.67923
dehydroisoandrosterone sulfate (DHEA-S)	2	O1U1iP	finn-b-DM_RETINOPATHY	Diabetic retinopathy (DM_RETINOPATHY) || id:finn-b-DM_RETINOPATHY	exposure	Inverse variance weighted (multiplicative random effects)	22	-0.041787	0.103734	0.687075	-0.245107	0.161532	0.959074	0.782621	1.17531
dehydroisoandrosterone sulfate (DHEA-S)	3	O1U1iP	finn-b-DM_RETINOPATHY	Diabetic retinopathy (DM_RETINOPATHY) || id:finn-b-DM_RETINOPATHY	exposure	Inverse variance weighted (fixed effects)	22	-0.041787	0.105256	0.691364	-0.248089	0.164514	0.959074	0.780291	1.17882
dehydroisoandrosterone sulfate (DHEA-S)	4	O1U1iP	finn-b-DM_RETINOPATHY	Diabetic retinopathy (DM_RETINOPATHY) || id:finn-b-DM_RETINOPATHY	exposure	MR Egger (bootstrap)	22	-0.446442	0.324651	0.087	-1.08276	0.189873	0.639901	0.338661	1.2091
dehydroisoandrosterone sulfate (DHEA-S)	5	O1U1iP	finn-b-DM_RETINOPATHY	Diabetic retinopathy (DM_RETINOPATHY) || id:finn-b-DM_RETINOPATHY	exposure	Simple mode	22	0.186773	0.290284	0.526919	-0.382183	0.755729	1.20535	0.68237	2.12916
dehydroisoandrosterone sulfate (DHEA-S)	6	O1U1iP	finn-b-DM_RETINOPATHY	Diabetic retinopathy (DM_RETINOPATHY) || id:finn-b-DM_RETINOPATHY	exposure	Weighted mode	22	0.193361	0.35214	0.588727	-0.496834	0.883556	1.21332	0.608454	2.41949
dehydroisoandrosterone sulfate (DHEA-S)	7	O1U1iP	finn-b-DM_RETINOPATHY	Diabetic retinopathy (DM_RETINOPATHY) || id:finn-b-DM_RETINOPATHY	exposure	Simple median	22	0.11039	0.156453	0.480452	-0.196259	0.417038	1.11671	0.821799	1.51746
dehydroisoandrosterone sulfate (DHEA-S)	8	O1U1iP	finn-b-DM_RETINOPATHY	Diabetic retinopathy (DM_RETINOPATHY) || id:finn-b-DM_RETINOPATHY	exposure	Weighted median	22	0.0781886	0.153487	0.610462	-0.222646	0.379023	1.08133	0.800398	1.46086
dehydroisoandrosterone sulfate (DHEA-S)	9	O1U1iP	finn-b-DM_RETINOPATHY	Diabetic retinopathy (DM_RETINOPATHY) || id:finn-b-DM_RETINOPATHY	exposure	Penalised weighted median	22	0.113191	0.155648	0.46709	-0.19188	0.418262	1.11985	0.825406	1.51932
deoxycholate		id.exposure	id.outcome	outcome	exposure	method	nsnp	b	se	pval	lo_ci	up_ci	or	or_lci95	or_uci95
deoxycholate	1	rtBdOW	finn-b-DM_RETINOPATHY	Diabetic retinopathy (DM_RETINOPATHY) || id:finn-b-DM_RETINOPATHY	exposure	MR Egger	17	0.0953166	0.224826	0.677614	-0.345342	0.535975	1.10001	0.707978	1.70911
deoxycholate	2	rtBdOW	finn-b-DM_RETINOPATHY	Diabetic retinopathy (DM_RETINOPATHY) || id:finn-b-DM_RETINOPATHY	exposure	Inverse variance weighted (multiplicative random effects)	17	-0.000729259	0.0932774	0.993762	-0.183553	0.182094	0.999271	0.832308	1.19973
deoxycholate	3	rtBdOW	finn-b-DM_RETINOPATHY	Diabetic retinopathy (DM_RETINOPATHY) || id:finn-b-DM_RETINOPATHY	exposure	Inverse variance weighted (fixed effects)	17	-0.000729259	0.0844205	0.993108	-0.166193	0.164735	0.999271	0.846882	1.17908
deoxycholate	4	rtBdOW	finn-b-DM_RETINOPATHY	Diabetic retinopathy (DM_RETINOPATHY) || id:finn-b-DM_RETINOPATHY	exposure	MR Egger (bootstrap)	17	-0.0392363	0.318118	0.457	-0.662748	0.584275	0.961523	0.515433	1.79369
deoxycholate	5	rtBdOW	finn-b-DM_RETINOPATHY	Diabetic retinopathy (DM_RETINOPATHY) || id:finn-b-DM_RETINOPATHY	exposure	Simple mode	17	0.0974793	0.199529	0.631791	-0.293598	0.488556	1.10239	0.745576	1.62996
deoxycholate	6	rtBdOW	finn-b-DM_RETINOPATHY	Diabetic retinopathy (DM_RETINOPATHY) || id:finn-b-DM_RETINOPATHY	exposure	Weighted mode	17	0.119203	0.167036	0.48573	-0.208187	0.446594	1.1266	0.812055	1.56298
deoxycholate	7	rtBdOW	finn-b-DM_RETINOPATHY	Diabetic retinopathy (DM_RETINOPATHY) || id:finn-b-DM_RETINOPATHY	exposure	Simple median	17	0.0625	0.128806	0.627517	-0.189961	0.314961	1.06449	0.826992	1.37021
deoxycholate	8	rtBdOW	finn-b-DM_RETINOPATHY	Diabetic retinopathy (DM_RETINOPATHY) || id:finn-b-DM_RETINOPATHY	exposure	Weighted median	17	0.107052	0.121877	0.379747	-0.131827	0.345932	1.11299	0.876493	1.41331
deoxycholate	9	rtBdOW	finn-b-DM_RETINOPATHY	Diabetic retinopathy (DM_RETINOPATHY) || id:finn-b-DM_RETINOPATHY	exposure	Penalised weighted median	17	0.111119	0.120739	0.357406	-0.12553	0.347767	1.11753	0.882029	1.4159
dihomo-linoleate		id.exposure	id.outcome	outcome	exposure	method	nsnp	b	se	pval	lo_ci	up_ci	or	or_lci95	or_uci95
dihomo-linoleate	1	chL3VP	finn-b-DM_RETINOPATHY	Diabetic retinopathy (DM_RETINOPATHY) || id:finn-b-DM_RETINOPATHY	exposure	MR Egger	9	0.321394	0.828432	0.709577	-1.30233	1.94512	1.37905	0.271897	6.99447
dihomo-linoleate	2	chL3VP	finn-b-DM_RETINOPATHY	Diabetic retinopathy (DM_RETINOPATHY) || id:finn-b-DM_RETINOPATHY	exposure	Inverse variance weighted (multiplicative random effects)	9	-0.0291252	0.244499	0.905178	-0.508342	0.450092	0.971295	0.601492	1.56846
dihomo-linoleate	3	chL3VP	finn-b-DM_RETINOPATHY	Diabetic retinopathy (DM_RETINOPATHY) || id:finn-b-DM_RETINOPATHY	exposure	Inverse variance weighted (fixed effects)	9	-0.0291252	0.258914	0.910435	-0.536597	0.478346	0.971295	0.584735	1.6134
dihomo-linoleate	4	chL3VP	finn-b-DM_RETINOPATHY	Diabetic retinopathy (DM_RETINOPATHY) || id:finn-b-DM_RETINOPATHY	exposure	MR Egger (bootstrap)	9	-0.431273	0.57435	0.227	-1.557	0.694453	0.649682	0.210768	2.00261
dihomo-linoleate	5	chL3VP	finn-b-DM_RETINOPATHY	Diabetic retinopathy (DM_RETINOPATHY) || id:finn-b-DM_RETINOPATHY	exposure	Simple mode	9	-0.00941377	0.53532	0.9864	-1.05864	1.03981	0.99063	0.346927	2.82869
dihomo-linoleate	6	chL3VP	finn-b-DM_RETINOPATHY	Diabetic retinopathy (DM_RETINOPATHY) || id:finn-b-DM_RETINOPATHY	exposure	Weighted mode	9	-0.157355	0.408189	0.709919	-0.957405	0.642696	0.854401	0.383888	1.9016
dihomo-linoleate	7	chL3VP	finn-b-DM_RETINOPATHY	Diabetic retinopathy (DM_RETINOPATHY) || id:finn-b-DM_RETINOPATHY	exposure	Simple median	9	-0.038961	0.388263	0.920069	-0.799957	0.722035	0.961788	0.449348	2.05862
dihomo-linoleate	8	chL3VP	finn-b-DM_RETINOPATHY	Diabetic retinopathy (DM_RETINOPATHY) || id:finn-b-DM_RETINOPATHY	exposure	Weighted median	9	-0.149701	0.353345	0.671808	-0.842258	0.542855	0.860965	0.430737	1.72091
dihomo-linoleate	9	chL3VP	finn-b-DM_RETINOPATHY	Diabetic retinopathy (DM_RETINOPATHY) || id:finn-b-DM_RETINOPATHY	exposure	Penalised weighted median	9	-0.149701	0.375717	0.690305	-0.886107	0.586704	0.860965	0.412258	1.79805
dihomo-linolenate		id.exposure	id.outcome	outcome	exposure	method	nsnp	b	se	pval	lo_ci	up_ci	or	or_lci95	or_uci95
dihomo-linolenate	1	H6XaoS	finn-b-DM_RETINOPATHY	Diabetic retinopathy (DM_RETINOPATHY) || id:finn-b-DM_RETINOPATHY	exposure	MR Egger	25	0.0325146	0.575967	0.955469	-1.09638	1.16141	1.03305	0.334078	3.19443
dihomo-linolenate	2	H6XaoS	finn-b-DM_RETINOPATHY	Diabetic retinopathy (DM_RETINOPATHY) || id:finn-b-DM_RETINOPATHY	exposure	Inverse variance weighted (multiplicative random effects)	25	0.323213	0.173396	0.0623185	-0.016642	0.663068	1.38156	0.983496	1.94074
dihomo-linolenate	3	H6XaoS	finn-b-DM_RETINOPATHY	Diabetic retinopathy (DM_RETINOPATHY) || id:finn-b-DM_RETINOPATHY	exposure	Inverse variance weighted (fixed effects)	25	0.323213	0.189959	0.0888513	-0.0491066	0.695533	1.38156	0.95208	2.00478
dihomo-linolenate	4	H6XaoS	finn-b-DM_RETINOPATHY	Diabetic retinopathy (DM_RETINOPATHY) || id:finn-b-DM_RETINOPATHY	exposure	MR Egger (bootstrap)	25	0.233533	0.469991	0.296	-0.68765	1.15472	1.26305	0.502756	3.17312
dihomo-linolenate	5	H6XaoS	finn-b-DM_RETINOPATHY	Diabetic retinopathy (DM_RETINOPATHY) || id:finn-b-DM_RETINOPATHY	exposure	Simple mode	25	0.0177812	0.499278	0.971885	-0.960804	0.996366	1.01794	0.382585	2.70842
dihomo-linolenate	6	H6XaoS	finn-b-DM_RETINOPATHY	Diabetic retinopathy (DM_RETINOPATHY) || id:finn-b-DM_RETINOPATHY	exposure	Weighted mode	25	-0.0385087	0.401992	0.924479	-0.826414	0.749396	0.962223	0.437616	2.11572
dihomo-linolenate	7	H6XaoS	finn-b-DM_RETINOPATHY	Diabetic retinopathy (DM_RETINOPATHY) || id:finn-b-DM_RETINOPATHY	exposure	Simple median	25	0.44	0.273904	0.108185	-0.0968509	0.976851	1.55271	0.907691	2.65608
dihomo-linolenate	8	H6XaoS	finn-b-DM_RETINOPATHY	Diabetic retinopathy (DM_RETINOPATHY) || id:finn-b-DM_RETINOPATHY	exposure	Weighted median	25	0.283028	0.272443	0.298873	-0.25096	0.817017	1.32714	0.778053	2.26374
dihomo-linolenate	9	H6XaoS	finn-b-DM_RETINOPATHY	Diabetic retinopathy (DM_RETINOPATHY) || id:finn-b-DM_RETINOPATHY	exposure	Penalised weighted median	25	0.283028	0.263955	0.283603	-0.234323	0.80038	1.32714	0.791106	2.22639
dimethylarginine (SDMA + ADMA)		id.exposure	id.outcome	outcome	exposure	method	nsnp	b	se	pval	lo_ci	up_ci	or	or_lci95	or_uci95
dimethylarginine (SDMA + ADMA)	1	8KsYJL	finn-b-DM_RETINOPATHY	Diabetic retinopathy (DM_RETINOPATHY) || id:finn-b-DM_RETINOPATHY	exposure	MR Egger	34	0.169679	0.642593	0.793431	-1.0898	1.42916	1.18492	0.336283	4.1752
dimethylarginine (SDMA + ADMA)	2	8KsYJL	finn-b-DM_RETINOPATHY	Diabetic retinopathy (DM_RETINOPATHY) || id:finn-b-DM_RETINOPATHY	exposure	Inverse variance weighted (multiplicative random effects)	34	-0.118162	0.258367	0.647425	-0.624562	0.388238	0.888552	0.535496	1.47438
dimethylarginine (SDMA + ADMA)	3	8KsYJL	finn-b-DM_RETINOPATHY	Diabetic retinopathy (DM_RETINOPATHY) || id:finn-b-DM_RETINOPATHY	exposure	Inverse variance weighted (fixed effects)	34	-0.118162	0.268146	0.659457	-0.643729	0.407404	0.888552	0.52533	1.50291
dimethylarginine (SDMA + ADMA)	4	8KsYJL	finn-b-DM_RETINOPATHY	Diabetic retinopathy (DM_RETINOPATHY) || id:finn-b-DM_RETINOPATHY	exposure	MR Egger (bootstrap)	34	0.326143	0.672837	0.306	-0.992619	1.6449	1.38561	0.370605	5.18051
dimethylarginine (SDMA + ADMA)	5	8KsYJL	finn-b-DM_RETINOPATHY	Diabetic retinopathy (DM_RETINOPATHY) || id:finn-b-DM_RETINOPATHY	exposure	Simple mode	34	0.20775	0.69864	0.768052	-1.16158	1.57708	1.23091	0.31299	4.84082
dimethylarginine (SDMA + ADMA)	6	8KsYJL	finn-b-DM_RETINOPATHY	Diabetic retinopathy (DM_RETINOPATHY) || id:finn-b-DM_RETINOPATHY	exposure	Weighted mode	34	0.083802	0.448618	0.852961	-0.795488	0.963092	1.08741	0.451361	2.61979
dimethylarginine (SDMA + ADMA)	7	8KsYJL	finn-b-DM_RETINOPATHY	Diabetic retinopathy (DM_RETINOPATHY) || id:finn-b-DM_RETINOPATHY	exposure	Simple median	34	0.107451	0.387368	0.781483	-0.651791	0.866693	1.11344	0.521112	2.37903
dimethylarginine (SDMA + ADMA)	8	8KsYJL	finn-b-DM_RETINOPATHY	Diabetic retinopathy (DM_RETINOPATHY) || id:finn-b-DM_RETINOPATHY	exposure	Weighted median	34	0.113292	0.390068	0.771479	-0.651241	0.877824	1.11996	0.521398	2.40566
dimethylarginine (SDMA + ADMA)	9	8KsYJL	finn-b-DM_RETINOPATHY	Diabetic retinopathy (DM_RETINOPATHY) || id:finn-b-DM_RETINOPATHY	exposure	Penalised weighted median	34	0.114199	0.402781	0.776773	-0.675251	0.90365	1.12098	0.509028	2.4686
docosahexaenoate(DHA)		id.exposure	id.outcome	outcome	exposure	method	nsnp	b	se	pval	lo_ci	up_ci	or	or_lci95	or_uci95
docosahexaenoate(DHA)	1	WoYIYj	finn-b-DM_RETINOPATHY	Diabetic retinopathy (DM_RETINOPATHY) || id:finn-b-DM_RETINOPATHY	exposure	MR Egger	6	0.016034	0.528106	0.977233	-1.01905	1.05112	1.01616	0.360936	2.86086
docosahexaenoate(DHA)	2	WoYIYj	finn-b-DM_RETINOPATHY	Diabetic retinopathy (DM_RETINOPATHY) || id:finn-b-DM_RETINOPATHY	exposure	Inverse variance weighted (multiplicative random effects)	6	-0.168438	0.233775	0.471209	-0.626636	0.28976	0.844984	0.534386	1.33611
docosahexaenoate(DHA)	3	WoYIYj	finn-b-DM_RETINOPATHY	Diabetic retinopathy (DM_RETINOPATHY) || id:finn-b-DM_RETINOPATHY	exposure	Inverse variance weighted (fixed effects)	6	-0.168438	0.221057	0.44608	-0.601709	0.264833	0.844984	0.547875	1.30321
docosahexaenoate(DHA)	4	WoYIYj	finn-b-DM_RETINOPATHY	Diabetic retinopathy (DM_RETINOPATHY) || id:finn-b-DM_RETINOPATHY	exposure	MR Egger (bootstrap)	6	0.487504	0.522948	0.14	-0.537474	1.51248	1.62825	0.584222	4.53798
docosahexaenoate(DHA)	5	WoYIYj	finn-b-DM_RETINOPATHY	Diabetic retinopathy (DM_RETINOPATHY) || id:finn-b-DM_RETINOPATHY	exposure	Simple mode	6	-0.0744325	0.408418	0.862548	-0.874933	0.726068	0.92827	0.41689	2.06694
docosahexaenoate(DHA)	6	WoYIYj	finn-b-DM_RETINOPATHY	Diabetic retinopathy (DM_RETINOPATHY) || id:finn-b-DM_RETINOPATHY	exposure	Weighted mode	6	0.0623553	0.298885	0.842972	-0.523459	0.64817	1.06434	0.592468	1.91204
docosahexaenoate(DHA)	7	WoYIYj	finn-b-DM_RETINOPATHY	Diabetic retinopathy (DM_RETINOPATHY) || id:finn-b-DM_RETINOPATHY	exposure	Simple median	6	-0.247936	0.336313	0.460989	-0.90711	0.411237	0.78041	0.403689	1.50868
docosahexaenoate(DHA)	8	WoYIYj	finn-b-DM_RETINOPATHY	Diabetic retinopathy (DM_RETINOPATHY) || id:finn-b-DM_RETINOPATHY	exposure	Weighted median	6	0.0533116	0.273299	0.84534	-0.482354	0.588977	1.05476	0.617329	1.80214
docosahexaenoate(DHA)	9	WoYIYj	finn-b-DM_RETINOPATHY	Diabetic retinopathy (DM_RETINOPATHY) || id:finn-b-DM_RETINOPATHY	exposure	Penalised weighted median	6	0.0569397	0.286495	0.842461	-0.50459	0.618469	1.05859	0.603753	1.85608
docosapentaenoate (n3 DPA)		id.exposure	id.outcome	outcome	exposure	method	nsnp	b	se	pval	lo_ci	up_ci	or	or_lci95	or_uci95
docosapentaenoate (n3 DPA)	1	Vva1T5	finn-b-DM_RETINOPATHY	Diabetic retinopathy (DM_RETINOPATHY) || id:finn-b-DM_RETINOPATHY	exposure	MR Egger	11	0.339956	0.399655	0.417034	-0.443367	1.12328	1.40489	0.641871	3.07492
docosapentaenoate (n3 DPA)	2	Vva1T5	finn-b-DM_RETINOPATHY	Diabetic retinopathy (DM_RETINOPATHY) || id:finn-b-DM_RETINOPATHY	exposure	Inverse variance weighted (multiplicative random effects)	11	0.0591131	0.148035	0.689659	-0.231035	0.349262	1.0609	0.793711	1.41802
docosapentaenoate (n3 DPA)	3	Vva1T5	finn-b-DM_RETINOPATHY	Diabetic retinopathy (DM_RETINOPATHY) || id:finn-b-DM_RETINOPATHY	exposure	Inverse variance weighted (fixed effects)	11	0.0591131	0.170688	0.729101	-0.275436	0.393662	1.0609	0.759241	1.4824
docosapentaenoate (n3 DPA)	4	Vva1T5	finn-b-DM_RETINOPATHY	Diabetic retinopathy (DM_RETINOPATHY) || id:finn-b-DM_RETINOPATHY	exposure	MR Egger (bootstrap)	11	-0.470987	0.36455	0.1	-1.18551	0.243531	0.624386	0.305592	1.27575
docosapentaenoate (n3 DPA)	5	Vva1T5	finn-b-DM_RETINOPATHY	Diabetic retinopathy (DM_RETINOPATHY) || id:finn-b-DM_RETINOPATHY	exposure	Simple mode	11	0.0691458	0.35611	0.849931	-0.62883	0.767122	1.07159	0.533215	2.15356
docosapentaenoate (n3 DPA)	6	Vva1T5	finn-b-DM_RETINOPATHY	Diabetic retinopathy (DM_RETINOPATHY) || id:finn-b-DM_RETINOPATHY	exposure	Weighted mode	11	0.0764823	0.322035	0.817066	-0.554706	0.707671	1.07948	0.574241	2.02926
docosapentaenoate (n3 DPA)	7	Vva1T5	finn-b-DM_RETINOPATHY	Diabetic retinopathy (DM_RETINOPATHY) || id:finn-b-DM_RETINOPATHY	exposure	Simple median	11	0.132701	0.252887	0.59976	-0.362957	0.62836	1.14191	0.695616	1.87453
docosapentaenoate (n3 DPA)	8	Vva1T5	finn-b-DM_RETINOPATHY	Diabetic retinopathy (DM_RETINOPATHY) || id:finn-b-DM_RETINOPATHY	exposure	Weighted median	11	0.0698718	0.229768	0.761054	-0.380473	0.520217	1.07237	0.683538	1.68239
docosapentaenoate (n3 DPA)	9	Vva1T5	finn-b-DM_RETINOPATHY	Diabetic retinopathy (DM_RETINOPATHY) || id:finn-b-DM_RETINOPATHY	exposure	Penalised weighted median	11	0.0698718	0.234708	0.765934	-0.390155	0.529899	1.07237	0.676952	1.69876
dodecanedioate		id.exposure	id.outcome	outcome	exposure	method	nsnp	b	se	pval	lo_ci	up_ci	or	or_lci95	or_uci95
dodecanedioate	1	Cu9kuo	finn-b-DM_RETINOPATHY	Diabetic retinopathy (DM_RETINOPATHY) || id:finn-b-DM_RETINOPATHY	exposure	MR Egger	7	0.0758277	0.685072	0.916171	-1.26691	1.41857	1.07878	0.2817	4.13121
dodecanedioate	2	Cu9kuo	finn-b-DM_RETINOPATHY	Diabetic retinopathy (DM_RETINOPATHY) || id:finn-b-DM_RETINOPATHY	exposure	Inverse variance weighted (multiplicative random effects)	7	-0.11008	0.120869	0.362431	-0.346983	0.126823	0.895762	0.706817	1.13522
dodecanedioate	3	Cu9kuo	finn-b-DM_RETINOPATHY	Diabetic retinopathy (DM_RETINOPATHY) || id:finn-b-DM_RETINOPATHY	exposure	Inverse variance weighted (fixed effects)	7	-0.11008	0.181242	0.543609	-0.465315	0.245155	0.895762	0.627937	1.27782
dodecanedioate	4	Cu9kuo	finn-b-DM_RETINOPATHY	Diabetic retinopathy (DM_RETINOPATHY) || id:finn-b-DM_RETINOPATHY	exposure	MR Egger (bootstrap)	7	-0.228574	0.310135	0.221	-0.836439	0.379291	0.795667	0.433251	1.46125
dodecanedioate	5	Cu9kuo	finn-b-DM_RETINOPATHY	Diabetic retinopathy (DM_RETINOPATHY) || id:finn-b-DM_RETINOPATHY	exposure	Simple mode	7	-0.0737569	0.269155	0.79325	-0.601301	0.453787	0.928897	0.548098	1.57426
dodecanedioate	6	Cu9kuo	finn-b-DM_RETINOPATHY	Diabetic retinopathy (DM_RETINOPATHY) || id:finn-b-DM_RETINOPATHY	exposure	Weighted mode	7	-0.132456	0.24392	0.606679	-0.61054	0.345628	0.875942	0.543058	1.41288
dodecanedioate	7	Cu9kuo	finn-b-DM_RETINOPATHY	Diabetic retinopathy (DM_RETINOPATHY) || id:finn-b-DM_RETINOPATHY	exposure	Simple median	7	-0.097561	0.235154	0.678228	-0.558462	0.36334	0.907047	0.572088	1.43812
dodecanedioate	8	Cu9kuo	finn-b-DM_RETINOPATHY	Diabetic retinopathy (DM_RETINOPATHY) || id:finn-b-DM_RETINOPATHY	exposure	Weighted median	7	-0.115947	0.214082	0.588094	-0.535548	0.303654	0.890523	0.585348	1.3548
dodecanedioate	9	Cu9kuo	finn-b-DM_RETINOPATHY	Diabetic retinopathy (DM_RETINOPATHY) || id:finn-b-DM_RETINOPATHY	exposure	Penalised weighted median	7	-0.115947	0.21954	0.597406	-0.546246	0.314352	0.890523	0.57912	1.36937
DSGEGDFXAEGGGVR		id.exposure	id.outcome	outcome	exposure	method	nsnp	b	se	pval	lo_ci	up_ci	or	or_lci95	or_uci95
DSGEGDFXAEGGGVR	1	89x5Ny	finn-b-DM_RETINOPATHY	Diabetic retinopathy (DM_RETINOPATHY) || id:finn-b-DM_RETINOPATHY	exposure	MR Egger	13	-0.333611	0.359185	0.372926	-1.03761	0.370392	0.716332	0.354299	1.4483
DSGEGDFXAEGGGVR	2	89x5Ny	finn-b-DM_RETINOPATHY	Diabetic retinopathy (DM_RETINOPATHY) || id:finn-b-DM_RETINOPATHY	exposure	Inverse variance weighted (multiplicative random effects)	13	0.0598033	0.0916785	0.514198	-0.119887	0.239493	1.06163	0.887021	1.2706
DSGEGDFXAEGGGVR	3	89x5Ny	finn-b-DM_RETINOPATHY	Diabetic retinopathy (DM_RETINOPATHY) || id:finn-b-DM_RETINOPATHY	exposure	Inverse variance weighted (fixed effects)	13	0.0598033	0.11666	0.608212	-0.168851	0.288457	1.06163	0.844635	1.33437
DSGEGDFXAEGGGVR	4	89x5Ny	finn-b-DM_RETINOPATHY	Diabetic retinopathy (DM_RETINOPATHY) || id:finn-b-DM_RETINOPATHY	exposure	MR Egger (bootstrap)	13	0.230883	0.272207	0.198	-0.302641	0.764408	1.25971	0.738864	2.14772
DSGEGDFXAEGGGVR	5	89x5Ny	finn-b-DM_RETINOPATHY	Diabetic retinopathy (DM_RETINOPATHY) || id:finn-b-DM_RETINOPATHY	exposure	Simple mode	13	-0.049684	0.245882	0.843251	-0.531612	0.432244	0.95153	0.587657	1.54071
DSGEGDFXAEGGGVR	6	89x5Ny	finn-b-DM_RETINOPATHY	Diabetic retinopathy (DM_RETINOPATHY) || id:finn-b-DM_RETINOPATHY	exposure	Weighted mode	13	-0.0452642	0.244939	0.856474	-0.525345	0.434817	0.955745	0.591351	1.54468
DSGEGDFXAEGGGVR	7	89x5Ny	finn-b-DM_RETINOPATHY	Diabetic retinopathy (DM_RETINOPATHY) || id:finn-b-DM_RETINOPATHY	exposure	Simple median	13	0.0497925	0.159679	0.75517	-0.263178	0.362763	1.05105	0.768605	1.4373
DSGEGDFXAEGGGVR	8	89x5Ny	finn-b-DM_RETINOPATHY	Diabetic retinopathy (DM_RETINOPATHY) || id:finn-b-DM_RETINOPATHY	exposure	Weighted median	13	0.000432658	0.148862	0.997681	-0.291336	0.292201	1.00043	0.747264	1.33937
DSGEGDFXAEGGGVR	9	89x5Ny	finn-b-DM_RETINOPATHY	Diabetic retinopathy (DM_RETINOPATHY) || id:finn-b-DM_RETINOPATHY	exposure	Penalised weighted median	13	0.000432658	0.154444	0.997765	-0.302277	0.303143	1.00043	0.739133	1.35411
eicosapentaenoate(EPA)		id.exposure	id.outcome	outcome	exposure	method	nsnp	b	se	pval	lo_ci	up_ci	or	or_lci95	or_uci95
eicosapentaenoate(EPA)	1	ogCiqk	finn-b-DM_RETINOPATHY	Diabetic retinopathy (DM_RETINOPATHY) || id:finn-b-DM_RETINOPATHY	exposure	MR Egger	12	0.03964	0.478215	0.935574	-0.897662	0.976942	1.04044	0.407522	2.65632
eicosapentaenoate(EPA)	2	ogCiqk	finn-b-DM_RETINOPATHY	Diabetic retinopathy (DM_RETINOPATHY) || id:finn-b-DM_RETINOPATHY	exposure	Inverse variance weighted (multiplicative random effects)	12	-0.0153905	0.204231	0.93993	-0.415683	0.384902	0.984727	0.65989	1.46947
eicosapentaenoate(EPA)	3	ogCiqk	finn-b-DM_RETINOPATHY	Diabetic retinopathy (DM_RETINOPATHY) || id:finn-b-DM_RETINOPATHY	exposure	Inverse variance weighted (fixed effects)	12	-0.0153905	0.168658	0.927292	-0.34596	0.315179	0.984727	0.707541	1.37051
eicosapentaenoate(EPA)	4	ogCiqk	finn-b-DM_RETINOPATHY	Diabetic retinopathy (DM_RETINOPATHY) || id:finn-b-DM_RETINOPATHY	exposure	MR Egger (bootstrap)	12	0.0787591	0.381289	0.403	-0.668568	0.826087	1.08194	0.512442	2.28436
eicosapentaenoate(EPA)	5	ogCiqk	finn-b-DM_RETINOPATHY	Diabetic retinopathy (DM_RETINOPATHY) || id:finn-b-DM_RETINOPATHY	exposure	Simple mode	12	-0.0103842	0.350918	0.976923	-0.698184	0.677415	0.989669	0.497488	1.96878
eicosapentaenoate(EPA)	6	ogCiqk	finn-b-DM_RETINOPATHY	Diabetic retinopathy (DM_RETINOPATHY) || id:finn-b-DM_RETINOPATHY	exposure	Weighted mode	12	0.0518553	0.265092	0.84848	-0.467725	0.571435	1.05322	0.626426	1.77081
eicosapentaenoate(EPA)	7	ogCiqk	finn-b-DM_RETINOPATHY	Diabetic retinopathy (DM_RETINOPATHY) || id:finn-b-DM_RETINOPATHY	exposure	Simple median	12	-0.0867424	0.243398	0.721555	-0.563802	0.390317	0.916913	0.569041	1.47745
eicosapentaenoate(EPA)	8	ogCiqk	finn-b-DM_RETINOPATHY	Diabetic retinopathy (DM_RETINOPATHY) || id:finn-b-DM_RETINOPATHY	exposure	Weighted median	12	0.147065	0.227239	0.517515	-0.298324	0.592454	1.15843	0.742061	1.80842
eicosapentaenoate(EPA)	9	ogCiqk	finn-b-DM_RETINOPATHY	Diabetic retinopathy (DM_RETINOPATHY) || id:finn-b-DM_RETINOPATHY	exposure	Penalised weighted median	12	0.14717	0.230136	0.522502	-0.303896	0.598236	1.15855	0.737938	1.81891
eicosenoate		id.exposure	id.outcome	outcome	exposure	method	nsnp	b	se	pval	lo_ci	up_ci	or	or_lci95	or_uci95
eicosenoate	1	F7o98s	finn-b-DM_RETINOPATHY	Diabetic retinopathy (DM_RETINOPATHY) || id:finn-b-DM_RETINOPATHY	exposure	MR Egger	12	-0.0613561	0.520465	0.908491	-1.08147	0.958754	0.940488	0.339098	2.60845
eicosenoate	2	F7o98s	finn-b-DM_RETINOPATHY	Diabetic retinopathy (DM_RETINOPATHY) || id:finn-b-DM_RETINOPATHY	exposure	Inverse variance weighted (multiplicative random effects)	12	-0.0967348	0.166045	0.560174	-0.422182	0.228712	0.907797	0.655615	1.25698
eicosenoate	3	F7o98s	finn-b-DM_RETINOPATHY	Diabetic retinopathy (DM_RETINOPATHY) || id:finn-b-DM_RETINOPATHY	exposure	Inverse variance weighted (fixed effects)	12	-0.0967348	0.197392	0.624088	-0.483623	0.290153	0.907797	0.616546	1.33663
eicosenoate	4	F7o98s	finn-b-DM_RETINOPATHY	Diabetic retinopathy (DM_RETINOPATHY) || id:finn-b-DM_RETINOPATHY	exposure	MR Egger (bootstrap)	12	-0.191148	0.531991	0.356	-1.23385	0.851555	0.82601	0.291169	2.34329
eicosenoate	5	F7o98s	finn-b-DM_RETINOPATHY	Diabetic retinopathy (DM_RETINOPATHY) || id:finn-b-DM_RETINOPATHY	exposure	Simple mode	12	0.37194	0.485575	0.45981	-0.579786	1.32367	1.45055	0.560018	3.75717
eicosenoate	6	F7o98s	finn-b-DM_RETINOPATHY	Diabetic retinopathy (DM_RETINOPATHY) || id:finn-b-DM_RETINOPATHY	exposure	Weighted mode	12	-0.632934	0.478416	0.212686	-1.57063	0.304762	0.531032	0.207914	1.3563
eicosenoate	7	F7o98s	finn-b-DM_RETINOPATHY	Diabetic retinopathy (DM_RETINOPATHY) || id:finn-b-DM_RETINOPATHY	exposure	Simple median	12	-0.0242424	0.280021	0.93101	-0.573084	0.524599	0.976049	0.563784	1.68978
eicosenoate	8	F7o98s	finn-b-DM_RETINOPATHY	Diabetic retinopathy (DM_RETINOPATHY) || id:finn-b-DM_RETINOPATHY	exposure	Weighted median	12	-0.0335431	0.267463	0.900197	-0.55777	0.490684	0.967013	0.572484	1.63343
eicosenoate	9	F7o98s	finn-b-DM_RETINOPATHY	Diabetic retinopathy (DM_RETINOPATHY) || id:finn-b-DM_RETINOPATHY	exposure	Penalised weighted median	12	-0.0335431	0.262491	0.898317	-0.548025	0.480939	0.967013	0.578091	1.61759
epiandrosterone sulfate		id.exposure	id.outcome	outcome	exposure	method	nsnp	b	se	pval	lo_ci	up_ci	or	or_lci95	or_uci95
epiandrosterone sulfate	1	W2gv8I	finn-b-DM_RETINOPATHY	Diabetic retinopathy (DM_RETINOPATHY) || id:finn-b-DM_RETINOPATHY	exposure	MR Egger	15	-0.0325462	0.0813876	0.695729	-0.192066	0.126974	0.967978	0.825252	1.13539
epiandrosterone sulfate	2	W2gv8I	finn-b-DM_RETINOPATHY	Diabetic retinopathy (DM_RETINOPATHY) || id:finn-b-DM_RETINOPATHY	exposure	Inverse variance weighted (multiplicative random effects)	15	-0.0998973	0.0552042	0.0703585	-0.208098	0.00830294	0.90493	0.812128	1.00834
epiandrosterone sulfate	3	W2gv8I	finn-b-DM_RETINOPATHY	Diabetic retinopathy (DM_RETINOPATHY) || id:finn-b-DM_RETINOPATHY	exposure	Inverse variance weighted (fixed effects)	15	-0.0998973	0.0561347	0.0751415	-0.209921	0.0101267	0.90493	0.810648	1.01018
epiandrosterone sulfate	4	W2gv8I	finn-b-DM_RETINOPATHY	Diabetic retinopathy (DM_RETINOPATHY) || id:finn-b-DM_RETINOPATHY	exposure	MR Egger (bootstrap)	15	-0.159733	0.116553	0.066	-0.388177	0.0687107	0.852371	0.678292	1.07113
epiandrosterone sulfate	5	W2gv8I	finn-b-DM_RETINOPATHY	Diabetic retinopathy (DM_RETINOPATHY) || id:finn-b-DM_RETINOPATHY	exposure	Simple mode	15	-0.114186	0.131849	0.401067	-0.37261	0.144237	0.892092	0.688934	1.15516
epiandrosterone sulfate	6	W2gv8I	finn-b-DM_RETINOPATHY	Diabetic retinopathy (DM_RETINOPATHY) || id:finn-b-DM_RETINOPATHY	exposure	Weighted mode	15	-0.105209	0.0812415	0.216263	-0.264443	0.0540238	0.900136	0.767634	1.05551
epiandrosterone sulfate	7	W2gv8I	finn-b-DM_RETINOPATHY	Diabetic retinopathy (DM_RETINOPATHY) || id:finn-b-DM_RETINOPATHY	exposure	Simple median	15	-0.142094	0.109215	0.193244	-0.356155	0.071968	0.86754	0.700364	1.07462
epiandrosterone sulfate	8	W2gv8I	finn-b-DM_RETINOPATHY	Diabetic retinopathy (DM_RETINOPATHY) || id:finn-b-DM_RETINOPATHY	exposure	Weighted median	15	-0.144344	0.0814633	0.0764129	-0.304012	0.0153241	0.86559	0.737852	1.01544
epiandrosterone sulfate	9	W2gv8I	finn-b-DM_RETINOPATHY	Diabetic retinopathy (DM_RETINOPATHY) || id:finn-b-DM_RETINOPATHY	exposure	Penalised weighted median	15	-0.156219	0.0805884	0.0525643	-0.314173	0.00173403	0.855372	0.730393	1.00174
ergothioneine		id.exposure	id.outcome	outcome	exposure	method	nsnp	b	se	pval	lo_ci	up_ci	or	or_lci95	or_uci95
ergothioneine	1	g0itNW	finn-b-DM_RETINOPATHY	Diabetic retinopathy (DM_RETINOPATHY) || id:finn-b-DM_RETINOPATHY	exposure	MR Egger	11	0.193195	0.209636	0.380792	-0.217692	0.604082	1.21312	0.804373	1.82957
ergothioneine	2	g0itNW	finn-b-DM_RETINOPATHY	Diabetic retinopathy (DM_RETINOPATHY) || id:finn-b-DM_RETINOPATHY	exposure	Inverse variance weighted (multiplicative random effects)	11	0.0911025	0.11627	0.433307	-0.136786	0.318991	1.09538	0.872157	1.37574
ergothioneine	3	g0itNW	finn-b-DM_RETINOPATHY	Diabetic retinopathy (DM_RETINOPATHY) || id:finn-b-DM_RETINOPATHY	exposure	Inverse variance weighted (fixed effects)	11	0.0911025	0.123992	0.462497	-0.151923	0.334128	1.09538	0.859055	1.39672
ergothioneine	4	g0itNW	finn-b-DM_RETINOPATHY	Diabetic retinopathy (DM_RETINOPATHY) || id:finn-b-DM_RETINOPATHY	exposure	MR Egger (bootstrap)	11	0.0764517	0.378552	0.42	-0.66551	0.818414	1.07945	0.514011	2.2669
ergothioneine	5	g0itNW	finn-b-DM_RETINOPATHY	Diabetic retinopathy (DM_RETINOPATHY) || id:finn-b-DM_RETINOPATHY	exposure	Simple mode	11	0.209865	0.254782	0.429315	-0.289508	0.709239	1.23351	0.748632	2.03244
ergothioneine	6	g0itNW	finn-b-DM_RETINOPATHY	Diabetic retinopathy (DM_RETINOPATHY) || id:finn-b-DM_RETINOPATHY	exposure	Weighted mode	11	0.299362	0.227112	0.216855	-0.145777	0.744501	1.349	0.86435	2.10539
ergothioneine	7	g0itNW	finn-b-DM_RETINOPATHY	Diabetic retinopathy (DM_RETINOPATHY) || id:finn-b-DM_RETINOPATHY	exposure	Simple median	11	0.135011	0.187437	0.471337	-0.232364	0.502387	1.14455	0.792657	1.65266
ergothioneine	8	g0itNW	finn-b-DM_RETINOPATHY	Diabetic retinopathy (DM_RETINOPATHY) || id:finn-b-DM_RETINOPATHY	exposure	Weighted median	11	0.217273	0.167629	0.194922	-0.11128	0.545827	1.24268	0.894688	1.72603
ergothioneine	9	g0itNW	finn-b-DM_RETINOPATHY	Diabetic retinopathy (DM_RETINOPATHY) || id:finn-b-DM_RETINOPATHY	exposure	Penalised weighted median	11	0.244515	0.18011	0.174596	-0.108501	0.597531	1.277	0.897178	1.81763
erythritol		id.exposure	id.outcome	outcome	exposure	method	nsnp	b	se	pval	lo_ci	up_ci	or	or_lci95	or_uci95
erythritol	1	VOE7wQ	finn-b-DM_RETINOPATHY	Diabetic retinopathy (DM_RETINOPATHY) || id:finn-b-DM_RETINOPATHY	exposure	MR Egger	27	-0.662823	0.241824	0.0111469	-1.1368	-0.188849	0.515394	0.320845	0.827911
erythritol	2	VOE7wQ	finn-b-DM_RETINOPATHY	Diabetic retinopathy (DM_RETINOPATHY) || id:finn-b-DM_RETINOPATHY	exposure	Inverse variance weighted (multiplicative random effects)	27	-0.368984	0.152122	0.0152841	-0.667143	-0.0708244	0.691437	0.513172	0.931625
erythritol	3	VOE7wQ	finn-b-DM_RETINOPATHY	Diabetic retinopathy (DM_RETINOPATHY) || id:finn-b-DM_RETINOPATHY	exposure	Inverse variance weighted (fixed effects)	27	-0.368984	0.132908	0.00549915	-0.629483	-0.108485	0.691437	0.532867	0.897193
erythritol	4	VOE7wQ	finn-b-DM_RETINOPATHY	Diabetic retinopathy (DM_RETINOPATHY) || id:finn-b-DM_RETINOPATHY	exposure	MR Egger (bootstrap)	27	-0.538986	0.253006	0.008	-1.03488	-0.0430935	0.58334	0.35527	0.957822
erythritol	5	VOE7wQ	finn-b-DM_RETINOPATHY	Diabetic retinopathy (DM_RETINOPATHY) || id:finn-b-DM_RETINOPATHY	exposure	Simple mode	27	-0.385094	0.413579	0.360354	-1.19571	0.42552	0.680387	0.30249	1.53039
erythritol	6	VOE7wQ	finn-b-DM_RETINOPATHY	Diabetic retinopathy (DM_RETINOPATHY) || id:finn-b-DM_RETINOPATHY	exposure	Weighted mode	27	-0.431669	0.185575	0.028077	-0.795397	-0.0679419	0.649424	0.451402	0.934315
erythritol	7	VOE7wQ	finn-b-DM_RETINOPATHY	Diabetic retinopathy (DM_RETINOPATHY) || id:finn-b-DM_RETINOPATHY	exposure	Simple median	27	-0.241379	0.276173	0.382111	-0.782679	0.299921	0.785544	0.45718	1.34975
erythritol	8	VOE7wQ	finn-b-DM_RETINOPATHY	Diabetic retinopathy (DM_RETINOPATHY) || id:finn-b-DM_RETINOPATHY	exposure	Weighted median	27	-0.405622	0.22195	0.0676189	-0.840644	0.0293999	0.666562	0.431433	1.02984
erythritol	9	VOE7wQ	finn-b-DM_RETINOPATHY	Diabetic retinopathy (DM_RETINOPATHY) || id:finn-b-DM_RETINOPATHY	exposure	Penalised weighted median	27	-0.405622	0.216886	0.0614542	-0.830718	0.0194735	0.666562	0.435736	1.01966
erythronate		id.exposure	id.outcome	outcome	exposure	method	nsnp	b	se	pval	lo_ci	up_ci	or	or_lci95	or_uci95
erythronate	1	k2suey	finn-b-DM_RETINOPATHY	Diabetic retinopathy (DM_RETINOPATHY) || id:finn-b-DM_RETINOPATHY	exposure	MR Egger	48	-0.296914	0.993346	0.76636	-2.24387	1.65004	0.743108	0.106047	5.20721
erythronate	2	k2suey	finn-b-DM_RETINOPATHY	Diabetic retinopathy (DM_RETINOPATHY) || id:finn-b-DM_RETINOPATHY	exposure	Inverse variance weighted (multiplicative random effects)	48	0.162497	0.247804	0.511985	-0.323198	0.648192	1.17645	0.723831	1.91208
erythronate	3	k2suey	finn-b-DM_RETINOPATHY	Diabetic retinopathy (DM_RETINOPATHY) || id:finn-b-DM_RETINOPATHY	exposure	Inverse variance weighted (fixed effects)	48	0.162497	0.216825	0.453592	-0.262479	0.587474	1.17645	0.769142	1.79944
erythronate	4	k2suey	finn-b-DM_RETINOPATHY	Diabetic retinopathy (DM_RETINOPATHY) || id:finn-b-DM_RETINOPATHY	exposure	MR Egger (bootstrap)	48	-0.407966	0.73155	0.291	-1.8418	1.02587	0.665002	0.158531	2.78953
erythronate	5	k2suey	finn-b-DM_RETINOPATHY	Diabetic retinopathy (DM_RETINOPATHY) || id:finn-b-DM_RETINOPATHY	exposure	Simple mode	48	1.14361	0.756927	0.13752	-0.33997	2.62718	3.13807	0.711792	13.8348
erythronate	6	k2suey	finn-b-DM_RETINOPATHY	Diabetic retinopathy (DM_RETINOPATHY) || id:finn-b-DM_RETINOPATHY	exposure	Weighted mode	48	0.0722295	0.483549	0.881898	-0.875527	1.01999	1.0749	0.416642	2.77316
erythronate	7	k2suey	finn-b-DM_RETINOPATHY	Diabetic retinopathy (DM_RETINOPATHY) || id:finn-b-DM_RETINOPATHY	exposure	Simple median	48	0.248847	0.316861	0.432248	-0.3722	0.869894	1.28255	0.689216	2.38666
erythronate	8	k2suey	finn-b-DM_RETINOPATHY	Diabetic retinopathy (DM_RETINOPATHY) || id:finn-b-DM_RETINOPATHY	exposure	Weighted median	48	-0.0383356	0.347175	0.912075	-0.718798	0.642127	0.96239	0.487338	1.90052
erythronate	9	k2suey	finn-b-DM_RETINOPATHY	Diabetic retinopathy (DM_RETINOPATHY) || id:finn-b-DM_RETINOPATHY	exposure	Penalised weighted median	48	-0.0407218	0.329922	0.901768	-0.68737	0.605926	0.960096	0.502897	1.83295
erythrose		id.exposure	id.outcome	outcome	exposure	method	nsnp	b	se	pval	lo_ci	up_ci	or	or_lci95	or_uci95
erythrose	1	DWtRE1	finn-b-DM_RETINOPATHY	Diabetic retinopathy (DM_RETINOPATHY) || id:finn-b-DM_RETINOPATHY	exposure	MR Egger	8	-0.5643	0.561802	0.353938	-1.66543	0.536833	0.568758	0.189109	1.71058
erythrose	2	DWtRE1	finn-b-DM_RETINOPATHY	Diabetic retinopathy (DM_RETINOPATHY) || id:finn-b-DM_RETINOPATHY	exposure	Inverse variance weighted (multiplicative random effects)	8	-0.156385	0.259458	0.546683	-0.664922	0.352152	0.85523	0.514314	1.42212
erythrose	3	DWtRE1	finn-b-DM_RETINOPATHY	Diabetic retinopathy (DM_RETINOPATHY) || id:finn-b-DM_RETINOPATHY	exposure	Inverse variance weighted (fixed effects)	8	-0.156385	0.202043	0.43892	-0.55239	0.23962	0.85523	0.575572	1.27077
erythrose	4	DWtRE1	finn-b-DM_RETINOPATHY	Diabetic retinopathy (DM_RETINOPATHY) || id:finn-b-DM_RETINOPATHY	exposure	MR Egger (bootstrap)	8	-0.135097	0.846576	0.434	-1.79439	1.52419	0.873631	0.166229	4.59144
erythrose	5	DWtRE1	finn-b-DM_RETINOPATHY	Diabetic retinopathy (DM_RETINOPATHY) || id:finn-b-DM_RETINOPATHY	exposure	Simple mode	8	-0.583174	0.438901	0.225618	-1.44342	0.277071	0.558124	0.236119	1.31926
erythrose	6	DWtRE1	finn-b-DM_RETINOPATHY	Diabetic retinopathy (DM_RETINOPATHY) || id:finn-b-DM_RETINOPATHY	exposure	Weighted mode	8	-0.263703	0.326015	0.445209	-0.902693	0.375287	0.768201	0.405476	1.45541
erythrose	7	DWtRE1	finn-b-DM_RETINOPATHY	Diabetic retinopathy (DM_RETINOPATHY) || id:finn-b-DM_RETINOPATHY	exposure	Simple median	8	-0.210626	0.283043	0.456788	-0.765391	0.34414	0.810077	0.465152	1.41078
erythrose	8	DWtRE1	finn-b-DM_RETINOPATHY	Diabetic retinopathy (DM_RETINOPATHY) || id:finn-b-DM_RETINOPATHY	exposure	Weighted median	8	-0.219424	0.278972	0.431548	-0.76621	0.327361	0.802981	0.464771	1.3873
erythrose	9	DWtRE1	finn-b-DM_RETINOPATHY	Diabetic retinopathy (DM_RETINOPATHY) || id:finn-b-DM_RETINOPATHY	exposure	Penalised weighted median	8	-0.219424	0.273925	0.42311	-0.756318	0.317469	0.802981	0.469392	1.37365
estrone 3-sulfate		id.exposure	id.outcome	outcome	exposure	method	nsnp	b	se	pval	lo_ci	up_ci	or	or_lci95	or_uci95
estrone 3-sulfate	1	a3Cp70	finn-b-DM_RETINOPATHY	Diabetic retinopathy (DM_RETINOPATHY) || id:finn-b-DM_RETINOPATHY	exposure	MR Egger	12	-0.00968707	0.0559631	0.866028	-0.119375	0.100001	0.99036	0.887475	1.10517
estrone 3-sulfate	2	a3Cp70	finn-b-DM_RETINOPATHY	Diabetic retinopathy (DM_RETINOPATHY) || id:finn-b-DM_RETINOPATHY	exposure	Inverse variance weighted (multiplicative random effects)	12	0.00894792	0.0326247	0.783879	-0.0549965	0.0728923	1.00899	0.946488	1.07561
estrone 3-sulfate	3	a3Cp70	finn-b-DM_RETINOPATHY	Diabetic retinopathy (DM_RETINOPATHY) || id:finn-b-DM_RETINOPATHY	exposure	Inverse variance weighted (fixed effects)	12	0.00894792	0.0371021	0.809423	-0.0637721	0.081668	1.00899	0.938219	1.0851
estrone 3-sulfate	4	a3Cp70	finn-b-DM_RETINOPATHY	Diabetic retinopathy (DM_RETINOPATHY) || id:finn-b-DM_RETINOPATHY	exposure	MR Egger (bootstrap)	12	-0.0517667	0.0941105	0.282	-0.236223	0.13269	0.94955	0.789604	1.1419
estrone 3-sulfate	5	a3Cp70	finn-b-DM_RETINOPATHY	Diabetic retinopathy (DM_RETINOPATHY) || id:finn-b-DM_RETINOPATHY	exposure	Simple mode	12	0.0391144	0.0665834	0.568764	-0.091389	0.169618	1.03989	0.912663	1.18485
estrone 3-sulfate	6	a3Cp70	finn-b-DM_RETINOPATHY	Diabetic retinopathy (DM_RETINOPATHY) || id:finn-b-DM_RETINOPATHY	exposure	Weighted mode	12	-0.000533992	0.0448798	0.99072	-0.0884983	0.0874304	0.999466	0.915305	1.09137
estrone 3-sulfate	7	a3Cp70	finn-b-DM_RETINOPATHY	Diabetic retinopathy (DM_RETINOPATHY) || id:finn-b-DM_RETINOPATHY	exposure	Simple median	12	0.0383227	0.0559268	0.493199	-0.0712938	0.147939	1.03907	0.931188	1.15944
estrone 3-sulfate	8	a3Cp70	finn-b-DM_RETINOPATHY	Diabetic retinopathy (DM_RETINOPATHY) || id:finn-b-DM_RETINOPATHY	exposure	Weighted median	12	0.00284158	0.0474891	0.952286	-0.0902371	0.0959202	1.00285	0.913715	1.10067
estrone 3-sulfate	9	a3Cp70	finn-b-DM_RETINOPATHY	Diabetic retinopathy (DM_RETINOPATHY) || id:finn-b-DM_RETINOPATHY	exposure	Penalised weighted median	12	0.00284158	0.0523806	0.956737	-0.0998245	0.105508	1.00285	0.904996	1.11127
fructose		id.exposure	id.outcome	outcome	exposure	method	nsnp	b	se	pval	lo_ci	up_ci	or	or_lci95	or_uci95
fructose	1	qJjGDr	finn-b-DM_RETINOPATHY	Diabetic retinopathy (DM_RETINOPATHY) || id:finn-b-DM_RETINOPATHY	exposure	MR Egger	3	-0.388935	1.52952	0.841477	-3.38679	2.60893	0.677779	0.0338169	13.5844
fructose	2	qJjGDr	finn-b-DM_RETINOPATHY	Diabetic retinopathy (DM_RETINOPATHY) || id:finn-b-DM_RETINOPATHY	exposure	Inverse variance weighted (multiplicative random effects)	3	-0.000347465	0.0980393	0.997172	-0.192505	0.19181	0.999653	0.824891	1.21144
fructose	3	qJjGDr	finn-b-DM_RETINOPATHY	Diabetic retinopathy (DM_RETINOPATHY) || id:finn-b-DM_RETINOPATHY	exposure	Inverse variance weighted (fixed effects)	3	-0.000347465	0.442824	0.999374	-0.868282	0.867587	0.999653	0.419672	2.38116
fructose	4	qJjGDr	finn-b-DM_RETINOPATHY	Diabetic retinopathy (DM_RETINOPATHY) || id:finn-b-DM_RETINOPATHY	exposure	MR Egger (bootstrap)	3	0.46232	1.95244	0.379	-3.36446	4.2891	1.58775	0.0345806	72.901
fructose	5	qJjGDr	finn-b-DM_RETINOPATHY	Diabetic retinopathy (DM_RETINOPATHY) || id:finn-b-DM_RETINOPATHY	exposure	Simple mode	3	-0.0190834	0.59348	0.977269	-1.1823	1.14414	0.981098	0.306571	3.13973
fructose	6	qJjGDr	finn-b-DM_RETINOPATHY	Diabetic retinopathy (DM_RETINOPATHY) || id:finn-b-DM_RETINOPATHY	exposure	Weighted mode	3	0.0284883	0.576769	0.965095	-1.10198	1.15895	1.0289	0.332213	3.1866
fructose	7	qJjGDr	finn-b-DM_RETINOPATHY	Diabetic retinopathy (DM_RETINOPATHY) || id:finn-b-DM_RETINOPATHY	exposure	Simple median	3	-0.0181269	0.5167	0.972014	-1.03086	0.994605	0.982036	0.3567	2.70366
fructose	8	qJjGDr	finn-b-DM_RETINOPATHY	Diabetic retinopathy (DM_RETINOPATHY) || id:finn-b-DM_RETINOPATHY	exposure	Weighted median	3	0.00613363	0.528483	0.99074	-1.02969	1.04196	1.00615	0.357117	2.83477
fructose	9	qJjGDr	finn-b-DM_RETINOPATHY	Diabetic retinopathy (DM_RETINOPATHY) || id:finn-b-DM_RETINOPATHY	exposure	Penalised weighted median	3	0.00613363	0.516122	0.990518	-1.00547	1.01773	1.00615	0.365874	2.76692
gamma-glutamylglutamate		id.exposure	id.outcome	outcome	exposure	method	nsnp	b	se	pval	lo_ci	up_ci	or	or_lci95	or_uci95
gamma-glutamylglutamate	1	z9YbGc	finn-b-DM_RETINOPATHY	Diabetic retinopathy (DM_RETINOPATHY) || id:finn-b-DM_RETINOPATHY	exposure	MR Egger	10	-0.664524	0.365429	0.1065	-1.38077	0.0517174	0.514518	0.251386	1.05308
gamma-glutamylglutamate	2	z9YbGc	finn-b-DM_RETINOPATHY	Diabetic retinopathy (DM_RETINOPATHY) || id:finn-b-DM_RETINOPATHY	exposure	Inverse variance weighted (multiplicative random effects)	10	-0.2905	0.150195	0.0530946	-0.584883	0.00388239	0.747889	0.557171	1.00389
gamma-glutamylglutamate	3	z9YbGc	finn-b-DM_RETINOPATHY	Diabetic retinopathy (DM_RETINOPATHY) || id:finn-b-DM_RETINOPATHY	exposure	Inverse variance weighted (fixed effects)	10	-0.2905	0.10825	0.00728308	-0.50267	-0.0783311	0.747889	0.604914	0.924658
gamma-glutamylglutamate	4	z9YbGc	finn-b-DM_RETINOPATHY	Diabetic retinopathy (DM_RETINOPATHY) || id:finn-b-DM_RETINOPATHY	exposure	MR Egger (bootstrap)	10	-0.427143	0.264785	0.055	-0.946122	0.0918365	0.65237	0.388244	1.09619
gamma-glutamylglutamate	5	z9YbGc	finn-b-DM_RETINOPATHY	Diabetic retinopathy (DM_RETINOPATHY) || id:finn-b-DM_RETINOPATHY	exposure	Simple mode	10	-0.304797	0.285914	0.314165	-0.865189	0.255595	0.737273	0.420972	1.29123
gamma-glutamylglutamate	6	z9YbGc	finn-b-DM_RETINOPATHY	Diabetic retinopathy (DM_RETINOPATHY) || id:finn-b-DM_RETINOPATHY	exposure	Weighted mode	10	-0.395937	0.23039	0.119817	-0.847502	0.0556272	0.673049	0.428484	1.0572
gamma-glutamylglutamate	7	z9YbGc	finn-b-DM_RETINOPATHY	Diabetic retinopathy (DM_RETINOPATHY) || id:finn-b-DM_RETINOPATHY	exposure	Simple median	10	-0.211619	0.182045	0.245052	-0.568427	0.14519	0.809273	0.566416	1.15626
gamma-glutamylglutamate	8	z9YbGc	finn-b-DM_RETINOPATHY	Diabetic retinopathy (DM_RETINOPATHY) || id:finn-b-DM_RETINOPATHY	exposure	Weighted median	10	-0.314203	0.163755	0.0550179	-0.635164	0.00675742	0.730371	0.529849	1.00678
gamma-glutamylglutamate	9	z9YbGc	finn-b-DM_RETINOPATHY	Diabetic retinopathy (DM_RETINOPATHY) || id:finn-b-DM_RETINOPATHY	exposure	Penalised weighted median	10	-0.359712	0.169764	0.0340989	-0.692449	-0.0269754	0.697877	0.500349	0.973385
gamma-glutamylglutamine		id.exposure	id.outcome	outcome	exposure	method	nsnp	b	se	pval	lo_ci	up_ci	or	or_lci95	or_uci95
gamma-glutamylglutamine	1	rGOgto	finn-b-DM_RETINOPATHY	Diabetic retinopathy (DM_RETINOPATHY) || id:finn-b-DM_RETINOPATHY	exposure	MR Egger	22	0.746749	0.817276	0.371757	-0.855113	2.34861	2.11013	0.425235	10.471
gamma-glutamylglutamine	2	rGOgto	finn-b-DM_RETINOPATHY	Diabetic retinopathy (DM_RETINOPATHY) || id:finn-b-DM_RETINOPATHY	exposure	Inverse variance weighted (multiplicative random effects)	22	-0.0138056	0.466437	0.976388	-0.928022	0.900411	0.986289	0.395335	2.46061
gamma-glutamylglutamine	3	rGOgto	finn-b-DM_RETINOPATHY	Diabetic retinopathy (DM_RETINOPATHY) || id:finn-b-DM_RETINOPATHY	exposure	Inverse variance weighted (fixed effects)	22	-0.0138056	0.212602	0.948225	-0.430506	0.402895	0.986289	0.65018	1.49615
gamma-glutamylglutamine	4	rGOgto	finn-b-DM_RETINOPATHY	Diabetic retinopathy (DM_RETINOPATHY) || id:finn-b-DM_RETINOPATHY	exposure	MR Egger (bootstrap)	22	0.521649	0.653819	0.191	-0.759837	1.80314	1.6848	0.467743	6.06864
gamma-glutamylglutamine	5	rGOgto	finn-b-DM_RETINOPATHY	Diabetic retinopathy (DM_RETINOPATHY) || id:finn-b-DM_RETINOPATHY	exposure	Simple mode	22	0.473497	0.657533	0.479396	-0.815269	1.76226	1.6056	0.44252	5.8256
gamma-glutamylglutamine	6	rGOgto	finn-b-DM_RETINOPATHY	Diabetic retinopathy (DM_RETINOPATHY) || id:finn-b-DM_RETINOPATHY	exposure	Weighted mode	22	0.431617	0.332532	0.208373	-0.220146	1.08338	1.53975	0.802402	2.95465
gamma-glutamylglutamine	7	rGOgto	finn-b-DM_RETINOPATHY	Diabetic retinopathy (DM_RETINOPATHY) || id:finn-b-DM_RETINOPATHY	exposure	Simple median	22	0.250558	0.41156	0.542655	-0.556098	1.05722	1.28474	0.573442	2.87834
gamma-glutamylglutamine	8	rGOgto	finn-b-DM_RETINOPATHY	Diabetic retinopathy (DM_RETINOPATHY) || id:finn-b-DM_RETINOPATHY	exposure	Weighted median	22	0.523848	0.339457	0.122784	-0.141489	1.18918	1.68851	0.868065	3.2844
gamma-glutamylglutamine	9	rGOgto	finn-b-DM_RETINOPATHY	Diabetic retinopathy (DM_RETINOPATHY) || id:finn-b-DM_RETINOPATHY	exposure	Penalised weighted median	22	0.556012	0.35376	0.116015	-0.137357	1.24938	1.7437	0.871659	3.48818
gamma-glutamylisoleucine		id.exposure	id.outcome	outcome	exposure	method	nsnp	b	se	pval	lo_ci	up_ci	or	or_lci95	or_uci95
gamma-glutamylisoleucine	1	SBGIu7	finn-b-DM_RETINOPATHY	Diabetic retinopathy (DM_RETINOPATHY) || id:finn-b-DM_RETINOPATHY	exposure	MR Egger	26	0.698448	0.515765	0.188288	-0.312452	1.70935	2.01063	0.73165	5.52536
gamma-glutamylisoleucine	2	SBGIu7	finn-b-DM_RETINOPATHY	Diabetic retinopathy (DM_RETINOPATHY) || id:finn-b-DM_RETINOPATHY	exposure	Inverse variance weighted (multiplicative random effects)	26	0.201791	0.203602	0.321634	-0.197268	0.600851	1.22359	0.82097	1.82367
gamma-glutamylisoleucine	3	SBGIu7	finn-b-DM_RETINOPATHY	Diabetic retinopathy (DM_RETINOPATHY) || id:finn-b-DM_RETINOPATHY	exposure	Inverse variance weighted (fixed effects)	26	0.201791	0.17363	0.245159	-0.138524	0.542106	1.22359	0.870642	1.71963
gamma-glutamylisoleucine	4	SBGIu7	finn-b-DM_RETINOPATHY	Diabetic retinopathy (DM_RETINOPATHY) || id:finn-b-DM_RETINOPATHY	exposure	MR Egger (bootstrap)	26	0.0879872	0.682089	0.431	-1.24891	1.42488	1.09197	0.286818	4.15737
gamma-glutamylisoleucine	5	SBGIu7	finn-b-DM_RETINOPATHY	Diabetic retinopathy (DM_RETINOPATHY) || id:finn-b-DM_RETINOPATHY	exposure	Simple mode	26	0.498109	0.424429	0.251617	-0.333772	1.32999	1.64561	0.716217	3.781
gamma-glutamylisoleucine	6	SBGIu7	finn-b-DM_RETINOPATHY	Diabetic retinopathy (DM_RETINOPATHY) || id:finn-b-DM_RETINOPATHY	exposure	Weighted mode	26	0.376777	0.307686	0.232158	-0.226287	0.979842	1.45758	0.797489	2.66403
gamma-glutamylisoleucine	7	SBGIu7	finn-b-DM_RETINOPATHY	Diabetic retinopathy (DM_RETINOPATHY) || id:finn-b-DM_RETINOPATHY	exposure	Simple median	26	0.294372	0.241257	0.222404	-0.178492	0.767236	1.34228	0.836531	2.15381
gamma-glutamylisoleucine	8	SBGIu7	finn-b-DM_RETINOPATHY	Diabetic retinopathy (DM_RETINOPATHY) || id:finn-b-DM_RETINOPATHY	exposure	Weighted median	26	0.310573	0.258564	0.229696	-0.196213	0.817359	1.36421	0.821837	2.26451
gamma-glutamylisoleucine	9	SBGIu7	finn-b-DM_RETINOPATHY	Diabetic retinopathy (DM_RETINOPATHY) || id:finn-b-DM_RETINOPATHY	exposure	Penalised weighted median	26	0.319119	0.248839	0.199691	-0.168606	0.806843	1.37591	0.844842	2.24082
gamma-glutamylleucine		id.exposure	id.outcome	outcome	exposure	method	nsnp	b	se	pval	lo_ci	up_ci	or	or_lci95	or_uci95
gamma-glutamylleucine	1	aYzcAF	finn-b-DM_RETINOPATHY	Diabetic retinopathy (DM_RETINOPATHY) || id:finn-b-DM_RETINOPATHY	exposure	MR Egger	37	1.3907	0.571435	0.0201903	0.270687	2.51071	4.01766	1.31087	12.3137
gamma-glutamylleucine	2	aYzcAF	finn-b-DM_RETINOPATHY	Diabetic retinopathy (DM_RETINOPATHY) || id:finn-b-DM_RETINOPATHY	exposure	Inverse variance weighted (multiplicative random effects)	37	0.200519	0.274615	0.465277	-0.337725	0.738764	1.22204	0.713391	2.09335
gamma-glutamylleucine	3	aYzcAF	finn-b-DM_RETINOPATHY	Diabetic retinopathy (DM_RETINOPATHY) || id:finn-b-DM_RETINOPATHY	exposure	Inverse variance weighted (fixed effects)	37	0.200519	0.225919	0.374771	-0.242281	0.64332	1.22204	0.784835	1.90279
gamma-glutamylleucine	4	aYzcAF	finn-b-DM_RETINOPATHY	Diabetic retinopathy (DM_RETINOPATHY) || id:finn-b-DM_RETINOPATHY	exposure	MR Egger (bootstrap)	37	0.254053	0.816746	0.362	-1.34677	1.85487	1.28924	0.260079	6.3909
gamma-glutamylleucine	5	aYzcAF	finn-b-DM_RETINOPATHY	Diabetic retinopathy (DM_RETINOPATHY) || id:finn-b-DM_RETINOPATHY	exposure	Simple mode	37	-0.753713	0.792034	0.347637	-2.3061	0.798674	0.470616	0.0996491	2.22259
gamma-glutamylleucine	6	aYzcAF	finn-b-DM_RETINOPATHY	Diabetic retinopathy (DM_RETINOPATHY) || id:finn-b-DM_RETINOPATHY	exposure	Weighted mode	37	-0.328619	0.568788	0.567027	-1.44344	0.786205	0.719917	0.236113	2.19505
gamma-glutamylleucine	7	aYzcAF	finn-b-DM_RETINOPATHY	Diabetic retinopathy (DM_RETINOPATHY) || id:finn-b-DM_RETINOPATHY	exposure	Simple median	37	-0.421053	0.363186	0.246322	-1.1329	0.290793	0.656356	0.322098	1.33749
gamma-glutamylleucine	8	aYzcAF	finn-b-DM_RETINOPATHY	Diabetic retinopathy (DM_RETINOPATHY) || id:finn-b-DM_RETINOPATHY	exposure	Weighted median	37	0.0772055	0.364728	0.832357	-0.637661	0.792072	1.08026	0.528527	2.20797
gamma-glutamylleucine	9	aYzcAF	finn-b-DM_RETINOPATHY	Diabetic retinopathy (DM_RETINOPATHY) || id:finn-b-DM_RETINOPATHY	exposure	Penalised weighted median	37	0.0685517	0.36808	0.852256	-0.652885	0.789988	1.07096	0.520542	2.20337
gamma-glutamylmethionine		id.exposure	id.outcome	outcome	exposure	method	nsnp	b	se	pval	lo_ci	up_ci	or	or_lci95	or_uci95
gamma-glutamylmethionine	1	6HXy99	finn-b-DM_RETINOPATHY	Diabetic retinopathy (DM_RETINOPATHY) || id:finn-b-DM_RETINOPATHY	exposure	MR Egger	18	0.401205	0.348334	0.266332	-0.281531	1.08394	1.49362	0.754628	2.95631
gamma-glutamylmethionine	2	6HXy99	finn-b-DM_RETINOPATHY	Diabetic retinopathy (DM_RETINOPATHY) || id:finn-b-DM_RETINOPATHY	exposure	Inverse variance weighted (multiplicative random effects)	18	-0.0122355	0.147008	0.933668	-0.300371	0.2759	0.987839	0.740544	1.31772
gamma-glutamylmethionine	3	6HXy99	finn-b-DM_RETINOPATHY	Diabetic retinopathy (DM_RETINOPATHY) || id:finn-b-DM_RETINOPATHY	exposure	Inverse variance weighted (fixed effects)	18	-0.0122355	0.152282	0.935961	-0.310709	0.286238	0.987839	0.732927	1.33141
gamma-glutamylmethionine	4	6HXy99	finn-b-DM_RETINOPATHY	Diabetic retinopathy (DM_RETINOPATHY) || id:finn-b-DM_RETINOPATHY	exposure	MR Egger (bootstrap)	18	-0.12619	0.369678	0.34	-0.850758	0.598378	0.881447	0.427091	1.81917
gamma-glutamylmethionine	5	6HXy99	finn-b-DM_RETINOPATHY	Diabetic retinopathy (DM_RETINOPATHY) || id:finn-b-DM_RETINOPATHY	exposure	Simple mode	18	0.219566	0.421618	0.609243	-0.606805	1.04594	1.24554	0.54509	2.84607
gamma-glutamylmethionine	6	6HXy99	finn-b-DM_RETINOPATHY	Diabetic retinopathy (DM_RETINOPATHY) || id:finn-b-DM_RETINOPATHY	exposure	Weighted mode	18	-0.19382	0.371049	0.608163	-0.921076	0.533436	0.823806	0.398091	1.70478
gamma-glutamylmethionine	7	6HXy99	finn-b-DM_RETINOPATHY	Diabetic retinopathy (DM_RETINOPATHY) || id:finn-b-DM_RETINOPATHY	exposure	Simple median	18	-0.00709005	0.216608	0.973888	-0.431642	0.417462	0.992935	0.649442	1.5181
gamma-glutamylmethionine	8	6HXy99	finn-b-DM_RETINOPATHY	Diabetic retinopathy (DM_RETINOPATHY) || id:finn-b-DM_RETINOPATHY	exposure	Weighted median	18	-0.0447234	0.218164	0.837573	-0.472324	0.382877	0.956262	0.623551	1.4665
gamma-glutamylmethionine	9	6HXy99	finn-b-DM_RETINOPATHY	Diabetic retinopathy (DM_RETINOPATHY) || id:finn-b-DM_RETINOPATHY	exposure	Penalised weighted median	18	-0.0447234	0.223994	0.841744	-0.483752	0.394305	0.956262	0.616466	1.48335
gamma-glutamylphenylalanine		id.exposure	id.outcome	outcome	exposure	method	nsnp	b	se	pval	lo_ci	up_ci	or	or_lci95	or_uci95
gamma-glutamylphenylalanine	1	kc9VEw	finn-b-DM_RETINOPATHY	Diabetic retinopathy (DM_RETINOPATHY) || id:finn-b-DM_RETINOPATHY	exposure	MR Egger	37	0.530449	0.489556	0.285981	-0.42908	1.48998	1.6997	0.651108	4.437
gamma-glutamylphenylalanine	2	kc9VEw	finn-b-DM_RETINOPATHY	Diabetic retinopathy (DM_RETINOPATHY) || id:finn-b-DM_RETINOPATHY	exposure	Inverse variance weighted (multiplicative random effects)	37	-0.0239472	0.244109	0.921853	-0.502402	0.454507	0.976337	0.605076	1.5754
gamma-glutamylphenylalanine	3	kc9VEw	finn-b-DM_RETINOPATHY	Diabetic retinopathy (DM_RETINOPATHY) || id:finn-b-DM_RETINOPATHY	exposure	Inverse variance weighted (fixed effects)	37	-0.0239472	0.237718	0.919758	-0.489874	0.441979	0.976337	0.612704	1.55578
gamma-glutamylphenylalanine	4	kc9VEw	finn-b-DM_RETINOPATHY	Diabetic retinopathy (DM_RETINOPATHY) || id:finn-b-DM_RETINOPATHY	exposure	MR Egger (bootstrap)	37	0.631455	0.906192	0.239	-1.14468	2.40759	1.88035	0.318326	11.1072
gamma-glutamylphenylalanine	5	kc9VEw	finn-b-DM_RETINOPATHY	Diabetic retinopathy (DM_RETINOPATHY) || id:finn-b-DM_RETINOPATHY	exposure	Simple mode	37	0.436541	0.710483	0.542796	-0.956005	1.82909	1.54735	0.384426	6.22819
gamma-glutamylphenylalanine	6	kc9VEw	finn-b-DM_RETINOPATHY	Diabetic retinopathy (DM_RETINOPATHY) || id:finn-b-DM_RETINOPATHY	exposure	Weighted mode	37	0.301685	0.423809	0.48115	-0.52898	1.13235	1.35214	0.589206	3.10294
gamma-glutamylphenylalanine	7	kc9VEw	finn-b-DM_RETINOPATHY	Diabetic retinopathy (DM_RETINOPATHY) || id:finn-b-DM_RETINOPATHY	exposure	Simple median	37	-0.021978	0.373756	0.953109	-0.754539	0.710583	0.978262	0.470227	2.03518
gamma-glutamylphenylalanine	8	kc9VEw	finn-b-DM_RETINOPATHY	Diabetic retinopathy (DM_RETINOPATHY) || id:finn-b-DM_RETINOPATHY	exposure	Weighted median	37	0.170505	0.418178	0.683469	-0.649123	0.990133	1.1859	0.522504	2.69159
gamma-glutamylphenylalanine	9	kc9VEw	finn-b-DM_RETINOPATHY	Diabetic retinopathy (DM_RETINOPATHY) || id:finn-b-DM_RETINOPATHY	exposure	Penalised weighted median	37	0.159994	0.412523	0.698132	-0.648551	0.96854	1.1735	0.522803	2.6341
gamma-glutamyltyrosine		id.exposure	id.outcome	outcome	exposure	method	nsnp	b	se	pval	lo_ci	up_ci	or	or_lci95	or_uci95
gamma-glutamyltyrosine	1	pQDU2d	finn-b-DM_RETINOPATHY	Diabetic retinopathy (DM_RETINOPATHY) || id:finn-b-DM_RETINOPATHY	exposure	MR Egger	47	1.22731	0.667571	0.0725989	-0.0811308	2.53575	3.41203	0.922073	12.6258
gamma-glutamyltyrosine	2	pQDU2d	finn-b-DM_RETINOPATHY	Diabetic retinopathy (DM_RETINOPATHY) || id:finn-b-DM_RETINOPATHY	exposure	Inverse variance weighted (multiplicative random effects)	47	0.239062	0.203523	0.240147	-0.159843	0.637966	1.27006	0.852278	1.89263
gamma-glutamyltyrosine	3	pQDU2d	finn-b-DM_RETINOPATHY	Diabetic retinopathy (DM_RETINOPATHY) || id:finn-b-DM_RETINOPATHY	exposure	Inverse variance weighted (fixed effects)	47	0.239062	0.204895	0.243309	-0.162532	0.640655	1.27006	0.849989	1.89772
gamma-glutamyltyrosine	4	pQDU2d	finn-b-DM_RETINOPATHY	Diabetic retinopathy (DM_RETINOPATHY) || id:finn-b-DM_RETINOPATHY	exposure	MR Egger (bootstrap)	47	-0.0192605	0.731739	0.491	-1.45347	1.41495	0.980924	0.233758	4.11627
gamma-glutamyltyrosine	5	pQDU2d	finn-b-DM_RETINOPATHY	Diabetic retinopathy (DM_RETINOPATHY) || id:finn-b-DM_RETINOPATHY	exposure	Simple mode	47	-0.526104	0.750981	0.487109	-1.99803	0.945818	0.590903	0.135603	2.57492
gamma-glutamyltyrosine	6	pQDU2d	finn-b-DM_RETINOPATHY	Diabetic retinopathy (DM_RETINOPATHY) || id:finn-b-DM_RETINOPATHY	exposure	Weighted mode	47	-0.472541	0.716307	0.512742	-1.8765	0.931421	0.623416	0.153125	2.53811
gamma-glutamyltyrosine	7	pQDU2d	finn-b-DM_RETINOPATHY	Diabetic retinopathy (DM_RETINOPATHY) || id:finn-b-DM_RETINOPATHY	exposure	Simple median	47	-0.0947368	0.316012	0.764338	-0.71412	0.524646	0.909612	0.489623	1.68986
gamma-glutamyltyrosine	8	pQDU2d	finn-b-DM_RETINOPATHY	Diabetic retinopathy (DM_RETINOPATHY) || id:finn-b-DM_RETINOPATHY	exposure	Weighted median	47	-0.0622369	0.315598	0.843668	-0.680808	0.556334	0.93966	0.506208	1.74427
gamma-glutamyltyrosine	9	pQDU2d	finn-b-DM_RETINOPATHY	Diabetic retinopathy (DM_RETINOPATHY) || id:finn-b-DM_RETINOPATHY	exposure	Penalised weighted median	47	-0.0801569	0.311317	0.796811	-0.690338	0.530024	0.922972	0.501407	1.69897
gamma-glutamylvaline		id.exposure	id.outcome	outcome	exposure	method	nsnp	b	se	pval	lo_ci	up_ci	or	or_lci95	or_uci95
gamma-glutamylvaline	1	4l7cEH	finn-b-DM_RETINOPATHY	Diabetic retinopathy (DM_RETINOPATHY) || id:finn-b-DM_RETINOPATHY	exposure	MR Egger	15	-0.908991	1.15944	0.447097	-3.1815	1.36352	0.40293	0.0415232	3.90993
gamma-glutamylvaline	2	4l7cEH	finn-b-DM_RETINOPATHY	Diabetic retinopathy (DM_RETINOPATHY) || id:finn-b-DM_RETINOPATHY	exposure	Inverse variance weighted (multiplicative random effects)	15	-0.0589711	0.278336	0.832208	-0.604509	0.486567	0.942734	0.546343	1.62672
gamma-glutamylvaline	3	4l7cEH	finn-b-DM_RETINOPATHY	Diabetic retinopathy (DM_RETINOPATHY) || id:finn-b-DM_RETINOPATHY	exposure	Inverse variance weighted (fixed effects)	15	-0.0589711	0.28686	0.837123	-0.621216	0.503274	0.942734	0.537291	1.65413
gamma-glutamylvaline	4	4l7cEH	finn-b-DM_RETINOPATHY	Diabetic retinopathy (DM_RETINOPATHY) || id:finn-b-DM_RETINOPATHY	exposure	MR Egger (bootstrap)	15	-1.08796	0.773331	0.08	-2.60369	0.427771	0.336904	0.0740003	1.53384
gamma-glutamylvaline	5	4l7cEH	finn-b-DM_RETINOPATHY	Diabetic retinopathy (DM_RETINOPATHY) || id:finn-b-DM_RETINOPATHY	exposure	Simple mode	15	-0.7114	0.71176	0.334518	-2.10645	0.68365	0.490956	0.121669	1.9811
gamma-glutamylvaline	6	4l7cEH	finn-b-DM_RETINOPATHY	Diabetic retinopathy (DM_RETINOPATHY) || id:finn-b-DM_RETINOPATHY	exposure	Weighted mode	15	-0.76966	0.594914	0.216695	-1.93569	0.396372	0.463171	0.144324	1.48642
gamma-glutamylvaline	7	4l7cEH	finn-b-DM_RETINOPATHY	Diabetic retinopathy (DM_RETINOPATHY) || id:finn-b-DM_RETINOPATHY	exposure	Simple median	15	-0.395161	0.444389	0.373883	-1.26616	0.475841	0.673571	0.281911	1.60937
gamma-glutamylvaline	8	4l7cEH	finn-b-DM_RETINOPATHY	Diabetic retinopathy (DM_RETINOPATHY) || id:finn-b-DM_RETINOPATHY	exposure	Weighted median	15	-0.481754	0.410789	0.240895	-1.2869	0.323393	0.617699	0.276125	1.38181
gamma-glutamylvaline	9	4l7cEH	finn-b-DM_RETINOPATHY	Diabetic retinopathy (DM_RETINOPATHY) || id:finn-b-DM_RETINOPATHY	exposure	Penalised weighted median	15	-0.481754	0.394317	0.221805	-1.25462	0.291108	0.617699	0.285186	1.33791
gamma-tocopherol		id.exposure	id.outcome	outcome	exposure	method	nsnp	b	se	pval	lo_ci	up_ci	or	or_lci95	or_uci95
gamma-tocopherol	1	QGB6i6	finn-b-DM_RETINOPATHY	Diabetic retinopathy (DM_RETINOPATHY) || id:finn-b-DM_RETINOPATHY	exposure	MR Egger	12	-0.362512	0.305864	0.263336	-0.962006	0.236981	0.695926	0.382126	1.26742
gamma-tocopherol	2	QGB6i6	finn-b-DM_RETINOPATHY	Diabetic retinopathy (DM_RETINOPATHY) || id:finn-b-DM_RETINOPATHY	exposure	Inverse variance weighted (multiplicative random effects)	12	-0.105084	0.145432	0.469948	-0.390131	0.179963	0.900249	0.676968	1.19717
gamma-tocopherol	3	QGB6i6	finn-b-DM_RETINOPATHY	Diabetic retinopathy (DM_RETINOPATHY) || id:finn-b-DM_RETINOPATHY	exposure	Inverse variance weighted (fixed effects)	12	-0.105084	0.121166	0.385794	-0.34257	0.132402	0.900249	0.709943	1.14157
gamma-tocopherol	4	QGB6i6	finn-b-DM_RETINOPATHY	Diabetic retinopathy (DM_RETINOPATHY) || id:finn-b-DM_RETINOPATHY	exposure	MR Egger (bootstrap)	12	0.327629	0.510353	0.24	-0.672662	1.32792	1.38767	0.510348	3.77319
gamma-tocopherol	5	QGB6i6	finn-b-DM_RETINOPATHY	Diabetic retinopathy (DM_RETINOPATHY) || id:finn-b-DM_RETINOPATHY	exposure	Simple mode	12	-0.0186764	0.322472	0.954854	-0.650722	0.613369	0.981497	0.521669	1.84664
gamma-tocopherol	6	QGB6i6	finn-b-DM_RETINOPATHY	Diabetic retinopathy (DM_RETINOPATHY) || id:finn-b-DM_RETINOPATHY	exposure	Weighted mode	12	-0.0112439	0.25865	0.966105	-0.518198	0.49571	0.988819	0.595593	1.64166
gamma-tocopherol	7	QGB6i6	finn-b-DM_RETINOPATHY	Diabetic retinopathy (DM_RETINOPATHY) || id:finn-b-DM_RETINOPATHY	exposure	Simple median	12	-0.0237411	0.189152	0.900117	-0.394478	0.346996	0.976538	0.674032	1.41481
gamma-tocopherol	8	QGB6i6	finn-b-DM_RETINOPATHY	Diabetic retinopathy (DM_RETINOPATHY) || id:finn-b-DM_RETINOPATHY	exposure	Weighted median	12	-0.0205488	0.176861	0.907505	-0.367196	0.326098	0.979661	0.692674	1.38555
gamma-tocopherol	9	QGB6i6	finn-b-DM_RETINOPATHY	Diabetic retinopathy (DM_RETINOPATHY) || id:finn-b-DM_RETINOPATHY	exposure	Penalised weighted median	12	-0.0205488	0.179333	0.908774	-0.372041	0.330943	0.979661	0.689326	1.39228
glucose		id.exposure	id.outcome	outcome	exposure	method	nsnp	b	se	pval	lo_ci	up_ci	or	or_lci95	or_uci95
glucose	1	ZGWn30	finn-b-DM_RETINOPATHY	Diabetic retinopathy (DM_RETINOPATHY) || id:finn-b-DM_RETINOPATHY	exposure	MR Egger	38	0.456864	0.546569	0.408739	-0.614412	1.52814	1.57911	0.540959	4.60959
glucose	2	ZGWn30	finn-b-DM_RETINOPATHY	Diabetic retinopathy (DM_RETINOPATHY) || id:finn-b-DM_RETINOPATHY	exposure	Inverse variance weighted (multiplicative random effects)	38	-0.0438943	0.260536	0.866208	-0.554545	0.466756	0.957055	0.574334	1.59481
glucose	3	ZGWn30	finn-b-DM_RETINOPATHY	Diabetic retinopathy (DM_RETINOPATHY) || id:finn-b-DM_RETINOPATHY	exposure	Inverse variance weighted (fixed effects)	38	-0.0438943	0.253664	0.862619	-0.541076	0.453287	0.957055	0.582122	1.57348
glucose	4	ZGWn30	finn-b-DM_RETINOPATHY	Diabetic retinopathy (DM_RETINOPATHY) || id:finn-b-DM_RETINOPATHY	exposure	MR Egger (bootstrap)	38	-0.918563	0.93268	0.154	-2.74662	0.909491	0.399092	0.0641446	2.48306
glucose	5	ZGWn30	finn-b-DM_RETINOPATHY	Diabetic retinopathy (DM_RETINOPATHY) || id:finn-b-DM_RETINOPATHY	exposure	Simple mode	38	0.0301132	0.681261	0.964981	-1.30516	1.36538	1.03057	0.27113	3.91723
glucose	6	ZGWn30	finn-b-DM_RETINOPATHY	Diabetic retinopathy (DM_RETINOPATHY) || id:finn-b-DM_RETINOPATHY	exposure	Weighted mode	38	0.198783	0.463499	0.6705	-0.709674	1.10724	1.21992	0.491805	3.026
glucose	7	ZGWn30	finn-b-DM_RETINOPATHY	Diabetic retinopathy (DM_RETINOPATHY) || id:finn-b-DM_RETINOPATHY	exposure	Simple median	38	0.00606002	0.386699	0.987497	-0.75187	0.76399	1.00608	0.471484	2.14682
glucose	8	ZGWn30	finn-b-DM_RETINOPATHY	Diabetic retinopathy (DM_RETINOPATHY) || id:finn-b-DM_RETINOPATHY	exposure	Weighted median	38	0.275973	0.374629	0.46133	-0.458299	1.01025	1.31781	0.632358	2.74627
glucose	9	ZGWn30	finn-b-DM_RETINOPATHY	Diabetic retinopathy (DM_RETINOPATHY) || id:finn-b-DM_RETINOPATHY	exposure	Penalised weighted median	38	0.278117	0.373155	0.456083	-0.453267	1.0095	1.32064	0.635549	2.74423
glutamate		id.exposure	id.outcome	outcome	exposure	method	nsnp	b	se	pval	lo_ci	up_ci	or	or_lci95	or_uci95
glutamate	1	rsRVAo	finn-b-DM_RETINOPATHY	Diabetic retinopathy (DM_RETINOPATHY) || id:finn-b-DM_RETINOPATHY	exposure	Inverse variance weighted (multiplicative random effects)	2	0.0466679	0.591454	0.937109	-1.11258	1.20592	1.04777	0.328709	3.33982
glutamate	2	rsRVAo	finn-b-DM_RETINOPATHY	Diabetic retinopathy (DM_RETINOPATHY) || id:finn-b-DM_RETINOPATHY	exposure	Inverse variance weighted (fixed effects)	2	0.0466679	0.515371	0.927849	-0.96346	1.0568	1.04777	0.38157	2.87714
glutamine		id.exposure	id.outcome	outcome	exposure	method	nsnp	b	se	pval	lo_ci	up_ci	or	or_lci95	or_uci95
glutamine	1	beI0DE	finn-b-DM_RETINOPATHY	Diabetic retinopathy (DM_RETINOPATHY) || id:finn-b-DM_RETINOPATHY	exposure	MR Egger	8	-1.4252	0.926023	0.174715	-3.2402	0.389806	0.240461	0.0391559	1.47669
glutamine	2	beI0DE	finn-b-DM_RETINOPATHY	Diabetic retinopathy (DM_RETINOPATHY) || id:finn-b-DM_RETINOPATHY	exposure	Inverse variance weighted (multiplicative random effects)	8	-0.203847	0.615244	0.740398	-1.40972	1.00203	0.815588	0.24421	2.72381
glutamine	3	beI0DE	finn-b-DM_RETINOPATHY	Diabetic retinopathy (DM_RETINOPATHY) || id:finn-b-DM_RETINOPATHY	exposure	Inverse variance weighted (fixed effects)	8	-0.203847	0.50086	0.684013	-1.18553	0.777839	0.815588	0.305584	2.17676
glutamine	4	beI0DE	finn-b-DM_RETINOPATHY	Diabetic retinopathy (DM_RETINOPATHY) || id:finn-b-DM_RETINOPATHY	exposure	MR Egger (bootstrap)	8	-1.87533	1.75415	0.123	-5.31346	1.5628	0.153304	0.00492485	4.77217
glutamine	5	beI0DE	finn-b-DM_RETINOPATHY	Diabetic retinopathy (DM_RETINOPATHY) || id:finn-b-DM_RETINOPATHY	exposure	Simple mode	8	-0.853795	1.05577	0.445303	-2.92311	1.21552	0.425796	0.0537663	3.37204
glutamine	6	beI0DE	finn-b-DM_RETINOPATHY	Diabetic retinopathy (DM_RETINOPATHY) || id:finn-b-DM_RETINOPATHY	exposure	Weighted mode	8	-0.853795	0.652992	0.232343	-2.13366	0.426068	0.425796	0.118403	1.53123
glutamine	7	beI0DE	finn-b-DM_RETINOPATHY	Diabetic retinopathy (DM_RETINOPATHY) || id:finn-b-DM_RETINOPATHY	exposure	Simple median	8	-0.53619	0.884213	0.544246	-2.26925	1.19687	0.584972	0.10339	3.30973
glutamine	8	beI0DE	finn-b-DM_RETINOPATHY	Diabetic retinopathy (DM_RETINOPATHY) || id:finn-b-DM_RETINOPATHY	exposure	Weighted median	8	-0.83622	0.67508	0.215458	-2.15938	0.486937	0.433345	0.115397	1.62732
glutamine	9	beI0DE	finn-b-DM_RETINOPATHY	Diabetic retinopathy (DM_RETINOPATHY) || id:finn-b-DM_RETINOPATHY	exposure	Penalised weighted median	8	-0.850583	0.66886	0.203483	-2.16155	0.460382	0.427166	0.115147	1.58468
glutaroyl carnitine		id.exposure	id.outcome	outcome	exposure	method	nsnp	b	se	pval	lo_ci	up_ci	or	or_lci95	or_uci95
glutaroyl carnitine	1	pGClmK	finn-b-DM_RETINOPATHY	Diabetic retinopathy (DM_RETINOPATHY) || id:finn-b-DM_RETINOPATHY	exposure	MR Egger	40	0.0728164	0.31543	0.818672	-0.545427	0.69106	1.07553	0.579594	1.99583
glutaroyl carnitine	2	pGClmK	finn-b-DM_RETINOPATHY	Diabetic retinopathy (DM_RETINOPATHY) || id:finn-b-DM_RETINOPATHY	exposure	Inverse variance weighted (multiplicative random effects)	40	0.0840344	0.117716	0.475303	-0.146688	0.314757	1.08767	0.863563	1.36993
glutaroyl carnitine	3	pGClmK	finn-b-DM_RETINOPATHY	Diabetic retinopathy (DM_RETINOPATHY) || id:finn-b-DM_RETINOPATHY	exposure	Inverse variance weighted (fixed effects)	40	0.0840344	0.126706	0.507187	-0.164309	0.332378	1.08767	0.84848	1.39428
glutaroyl carnitine	4	pGClmK	finn-b-DM_RETINOPATHY	Diabetic retinopathy (DM_RETINOPATHY) || id:finn-b-DM_RETINOPATHY	exposure	MR Egger (bootstrap)	40	-0.256004	0.272458	0.173	-0.790022	0.278014	0.774139	0.453835	1.32051
glutaroyl carnitine	5	pGClmK	finn-b-DM_RETINOPATHY	Diabetic retinopathy (DM_RETINOPATHY) || id:finn-b-DM_RETINOPATHY	exposure	Simple mode	40	0.401092	0.357671	0.268975	-0.299942	1.10213	1.49345	0.740861	3.01056
glutaroyl carnitine	6	pGClmK	finn-b-DM_RETINOPATHY	Diabetic retinopathy (DM_RETINOPATHY) || id:finn-b-DM_RETINOPATHY	exposure	Weighted mode	40	-0.0650737	0.258583	0.802629	-0.571897	0.441749	0.936998	0.564454	1.55543
glutaroyl carnitine	7	pGClmK	finn-b-DM_RETINOPATHY	Diabetic retinopathy (DM_RETINOPATHY) || id:finn-b-DM_RETINOPATHY	exposure	Simple median	40	0.29959	0.191907	0.118496	-0.0765481	0.675727	1.34931	0.926308	1.96546
glutaroyl carnitine	8	pGClmK	finn-b-DM_RETINOPATHY	Diabetic retinopathy (DM_RETINOPATHY) || id:finn-b-DM_RETINOPATHY	exposure	Weighted median	40	-0.00864509	0.198328	0.965231	-0.397368	0.380078	0.991392	0.672087	1.4624
glutaroyl carnitine	9	pGClmK	finn-b-DM_RETINOPATHY	Diabetic retinopathy (DM_RETINOPATHY) || id:finn-b-DM_RETINOPATHY	exposure	Penalised weighted median	40	-0.00864509	0.197368	0.965062	-0.395486	0.378196	0.991392	0.673352	1.45965
glycerate		id.exposure	id.outcome	outcome	exposure	method	nsnp	b	se	pval	lo_ci	up_ci	or	or_lci95	or_uci95
glycerate	1	t2FRJU	finn-b-DM_RETINOPATHY	Diabetic retinopathy (DM_RETINOPATHY) || id:finn-b-DM_RETINOPATHY	exposure	MR Egger	17	-0.818722	0.873643	0.363533	-2.53106	0.893618	0.440995	0.0795744	2.44396
glycerate	2	t2FRJU	finn-b-DM_RETINOPATHY	Diabetic retinopathy (DM_RETINOPATHY) || id:finn-b-DM_RETINOPATHY	exposure	Inverse variance weighted (multiplicative random effects)	17	0.12855	0.228129	0.573098	-0.318583	0.575683	1.13718	0.727178	1.77834
glycerate	3	t2FRJU	finn-b-DM_RETINOPATHY	Diabetic retinopathy (DM_RETINOPATHY) || id:finn-b-DM_RETINOPATHY	exposure	Inverse variance weighted (fixed effects)	17	0.12855	0.268615	0.632248	-0.397935	0.655034	1.13718	0.671706	1.92521
glycerate	4	t2FRJU	finn-b-DM_RETINOPATHY	Diabetic retinopathy (DM_RETINOPATHY) || id:finn-b-DM_RETINOPATHY	exposure	MR Egger (bootstrap)	17	0.357448	0.799104	0.335	-1.2088	1.92369	1.42968	0.298557	6.84619
glycerate	5	t2FRJU	finn-b-DM_RETINOPATHY	Diabetic retinopathy (DM_RETINOPATHY) || id:finn-b-DM_RETINOPATHY	exposure	Simple mode	17	-0.233361	0.69339	0.740829	-1.59241	1.12568	0.791868	0.203436	3.08232
glycerate	6	t2FRJU	finn-b-DM_RETINOPATHY	Diabetic retinopathy (DM_RETINOPATHY) || id:finn-b-DM_RETINOPATHY	exposure	Weighted mode	17	0.0173406	0.629606	0.978368	-1.21669	1.25137	1.01749	0.29621	3.49512
glycerate	7	t2FRJU	finn-b-DM_RETINOPATHY	Diabetic retinopathy (DM_RETINOPATHY) || id:finn-b-DM_RETINOPATHY	exposure	Simple median	17	-0.00652174	0.383073	0.986417	-0.757344	0.7443	0.993499	0.46891	2.10497
glycerate	8	t2FRJU	finn-b-DM_RETINOPATHY	Diabetic retinopathy (DM_RETINOPATHY) || id:finn-b-DM_RETINOPATHY	exposure	Weighted median	17	0.00365384	0.390192	0.992529	-0.761122	0.76843	1.00366	0.467142	2.15638
glycerate	9	t2FRJU	finn-b-DM_RETINOPATHY	Diabetic retinopathy (DM_RETINOPATHY) || id:finn-b-DM_RETINOPATHY	exposure	Penalised weighted median	17	0.00365384	0.383795	0.992404	-0.748585	0.755893	1.00366	0.473035	2.12951
glycerol 2-phosphate		id.exposure	id.outcome	outcome	exposure	method	nsnp	b	se	pval	lo_ci	up_ci	or	or_lci95	or_uci95
glycerol 2-phosphate	1	nKA5qz	finn-b-DM_RETINOPATHY	Diabetic retinopathy (DM_RETINOPATHY) || id:finn-b-DM_RETINOPATHY	exposure	MR Egger	31	0.14709	0.246208	0.554862	-0.335478	0.629659	1.15846	0.714996	1.87697
glycerol 2-phosphate	2	nKA5qz	finn-b-DM_RETINOPATHY	Diabetic retinopathy (DM_RETINOPATHY) || id:finn-b-DM_RETINOPATHY	exposure	Inverse variance weighted (multiplicative random effects)	31	0.24676	0.119497	0.0389235	0.0125465	0.480974	1.27987	1.01263	1.61765
glycerol 2-phosphate	3	nKA5qz	finn-b-DM_RETINOPATHY	Diabetic retinopathy (DM_RETINOPATHY) || id:finn-b-DM_RETINOPATHY	exposure	Inverse variance weighted (fixed effects)	31	0.24676	0.140501	0.0790391	-0.0286216	0.522142	1.27987	0.971784	1.68563
glycerol 2-phosphate	4	nKA5qz	finn-b-DM_RETINOPATHY	Diabetic retinopathy (DM_RETINOPATHY) || id:finn-b-DM_RETINOPATHY	exposure	MR Egger (bootstrap)	31	0.722425	0.449458	0.054	-0.158513	1.60336	2.05942	0.853412	4.96972
glycerol 2-phosphate	5	nKA5qz	finn-b-DM_RETINOPATHY	Diabetic retinopathy (DM_RETINOPATHY) || id:finn-b-DM_RETINOPATHY	exposure	Simple mode	31	0.619666	0.451036	0.17966	-0.264364	1.5037	1.85831	0.767694	4.49829
glycerol 2-phosphate	6	nKA5qz	finn-b-DM_RETINOPATHY	Diabetic retinopathy (DM_RETINOPATHY) || id:finn-b-DM_RETINOPATHY	exposure	Weighted mode	31	-0.0832036	0.243947	0.735427	-0.561341	0.394933	0.920164	0.570444	1.48429
glycerol 2-phosphate	7	nKA5qz	finn-b-DM_RETINOPATHY	Diabetic retinopathy (DM_RETINOPATHY) || id:finn-b-DM_RETINOPATHY	exposure	Simple median	31	0.372093	0.222089	0.0938507	-0.0632007	0.807387	1.45077	0.938755	2.24204
glycerol 2-phosphate	8	nKA5qz	finn-b-DM_RETINOPATHY	Diabetic retinopathy (DM_RETINOPATHY) || id:finn-b-DM_RETINOPATHY	exposure	Weighted median	31	-0.0065321	0.210205	0.97521	-0.418533	0.405469	0.993489	0.658011	1.50001
glycerol 2-phosphate	9	nKA5qz	finn-b-DM_RETINOPATHY	Diabetic retinopathy (DM_RETINOPATHY) || id:finn-b-DM_RETINOPATHY	exposure	Penalised weighted median	31	-0.0240258	0.218349	0.912383	-0.451991	0.403939	0.976261	0.63636	1.49771
glycerol 3-phosphate (G3P)		id.exposure	id.outcome	outcome	exposure	method	nsnp	b	se	pval	lo_ci	up_ci	or	or_lci95	or_uci95
glycerol 3-phosphate (G3P)	1	wYM9KT	finn-b-DM_RETINOPATHY	Diabetic retinopathy (DM_RETINOPATHY) || id:finn-b-DM_RETINOPATHY	exposure	MR Egger	13	-0.496884	0.971426	0.619113	-2.40088	1.40711	0.608424	0.0906383	4.08414
glycerol 3-phosphate (G3P)	2	wYM9KT	finn-b-DM_RETINOPATHY	Diabetic retinopathy (DM_RETINOPATHY) || id:finn-b-DM_RETINOPATHY	exposure	Inverse variance weighted (multiplicative random effects)	13	-0.0570474	0.413174	0.890184	-0.866868	0.752773	0.944549	0.420266	2.12288
glycerol 3-phosphate (G3P)	3	wYM9KT	finn-b-DM_RETINOPATHY	Diabetic retinopathy (DM_RETINOPATHY) || id:finn-b-DM_RETINOPATHY	exposure	Inverse variance weighted (fixed effects)	13	-0.0570474	0.295398	0.846864	-0.636027	0.521932	0.944549	0.529392	1.68528
glycerol 3-phosphate (G3P)	4	wYM9KT	finn-b-DM_RETINOPATHY	Diabetic retinopathy (DM_RETINOPATHY) || id:finn-b-DM_RETINOPATHY	exposure	MR Egger (bootstrap)	13	-0.639219	0.895804	0.229	-2.39499	1.11656	0.527704	0.0911732	3.05432
glycerol 3-phosphate (G3P)	5	wYM9KT	finn-b-DM_RETINOPATHY	Diabetic retinopathy (DM_RETINOPATHY) || id:finn-b-DM_RETINOPATHY	exposure	Simple mode	13	-0.187884	0.597871	0.758723	-1.35971	0.983942	0.828711	0.256735	2.67498
glycerol 3-phosphate (G3P)	6	wYM9KT	finn-b-DM_RETINOPATHY	Diabetic retinopathy (DM_RETINOPATHY) || id:finn-b-DM_RETINOPATHY	exposure	Weighted mode	13	-0.0524089	0.45312	0.909833	-0.940524	0.835707	0.948941	0.390423	2.30644
glycerol 3-phosphate (G3P)	7	wYM9KT	finn-b-DM_RETINOPATHY	Diabetic retinopathy (DM_RETINOPATHY) || id:finn-b-DM_RETINOPATHY	exposure	Simple median	13	0.119639	0.439754	0.785577	-0.742278	0.981556	1.12709	0.476028	2.66861
glycerol 3-phosphate (G3P)	8	wYM9KT	finn-b-DM_RETINOPATHY	Diabetic retinopathy (DM_RETINOPATHY) || id:finn-b-DM_RETINOPATHY	exposure	Weighted median	13	-0.02026	0.433138	0.962693	-0.869211	0.828691	0.979944	0.419282	2.29032
glycerol 3-phosphate (G3P)	9	wYM9KT	finn-b-DM_RETINOPATHY	Diabetic retinopathy (DM_RETINOPATHY) || id:finn-b-DM_RETINOPATHY	exposure	Penalised weighted median	13	0.0316339	0.439439	0.942612	-0.829666	0.892934	1.03214	0.436195	2.44228
glycerol		id.exposure	id.outcome	outcome	exposure	method	nsnp	b	se	pval	lo_ci	up_ci	or	or_lci95	or_uci95
glycerol	1	FOVryD	finn-b-DM_RETINOPATHY	Diabetic retinopathy (DM_RETINOPATHY) || id:finn-b-DM_RETINOPATHY	exposure	MR Egger	18	-0.448133	0.349193	0.21765	-1.13255	0.236285	0.63882	0.32221	1.26654
glycerol	2	FOVryD	finn-b-DM_RETINOPATHY	Diabetic retinopathy (DM_RETINOPATHY) || id:finn-b-DM_RETINOPATHY	exposure	Inverse variance weighted (multiplicative random effects)	18	0.0109153	0.199199	0.956301	-0.379514	0.401345	1.01098	0.684194	1.49383
glycerol	3	FOVryD	finn-b-DM_RETINOPATHY	Diabetic retinopathy (DM_RETINOPATHY) || id:finn-b-DM_RETINOPATHY	exposure	Inverse variance weighted (fixed effects)	18	0.0109153	0.190281	0.954255	-0.362036	0.383866	1.01098	0.696258	1.46795
glycerol	4	FOVryD	finn-b-DM_RETINOPATHY	Diabetic retinopathy (DM_RETINOPATHY) || id:finn-b-DM_RETINOPATHY	exposure	MR Egger (bootstrap)	18	0.192426	0.394197	0.314	-0.5802	0.965053	1.21219	0.559786	2.62493
glycerol	5	FOVryD	finn-b-DM_RETINOPATHY	Diabetic retinopathy (DM_RETINOPATHY) || id:finn-b-DM_RETINOPATHY	exposure	Simple mode	18	-0.638136	0.57696	0.28412	-1.76898	0.492706	0.528276	0.170507	1.63674
glycerol	6	FOVryD	finn-b-DM_RETINOPATHY	Diabetic retinopathy (DM_RETINOPATHY) || id:finn-b-DM_RETINOPATHY	exposure	Weighted mode	18	-0.328654	0.294219	0.279518	-0.905324	0.248016	0.719892	0.404411	1.28148
glycerol	7	FOVryD	finn-b-DM_RETINOPATHY	Diabetic retinopathy (DM_RETINOPATHY) || id:finn-b-DM_RETINOPATHY	exposure	Simple median	18	0.0275563	0.34404	0.936161	-0.646763	0.701875	1.02794	0.523738	2.01753
glycerol	8	FOVryD	finn-b-DM_RETINOPATHY	Diabetic retinopathy (DM_RETINOPATHY) || id:finn-b-DM_RETINOPATHY	exposure	Weighted median	18	-0.286832	0.283978	0.312471	-0.843428	0.269764	0.750638	0.430233	1.30966
glycerol	9	FOVryD	finn-b-DM_RETINOPATHY	Diabetic retinopathy (DM_RETINOPATHY) || id:finn-b-DM_RETINOPATHY	exposure	Penalised weighted median	18	-0.298548	0.28327	0.291914	-0.853758	0.256662	0.741895	0.425812	1.29261
glycerophosphorylcholine (GPC)		id.exposure	id.outcome	outcome	exposure	method	nsnp	b	se	pval	lo_ci	up_ci	or	or_lci95	or_uci95
glycerophosphorylcholine (GPC)	1	53mW25	finn-b-DM_RETINOPATHY	Diabetic retinopathy (DM_RETINOPATHY) || id:finn-b-DM_RETINOPATHY	exposure	MR Egger	19	0.160778	0.163296	0.338636	-0.159282	0.480838	1.17442	0.852756	1.61743
glycerophosphorylcholine (GPC)	2	53mW25	finn-b-DM_RETINOPATHY	Diabetic retinopathy (DM_RETINOPATHY) || id:finn-b-DM_RETINOPATHY	exposure	Inverse variance weighted (multiplicative random effects)	19	0.072296	0.112503	0.520473	-0.148209	0.292801	1.07497	0.862251	1.34018
glycerophosphorylcholine (GPC)	3	53mW25	finn-b-DM_RETINOPATHY	Diabetic retinopathy (DM_RETINOPATHY) || id:finn-b-DM_RETINOPATHY	exposure	Inverse variance weighted (fixed effects)	19	0.072296	0.11657	0.535131	-0.156182	0.300774	1.07497	0.855404	1.3509
glycerophosphorylcholine (GPC)	4	53mW25	finn-b-DM_RETINOPATHY	Diabetic retinopathy (DM_RETINOPATHY) || id:finn-b-DM_RETINOPATHY	exposure	MR Egger (bootstrap)	19	0.128256	0.201903	0.247	-0.267474	0.523986	1.13684	0.76531	1.68875
glycerophosphorylcholine (GPC)	5	53mW25	finn-b-DM_RETINOPATHY	Diabetic retinopathy (DM_RETINOPATHY) || id:finn-b-DM_RETINOPATHY	exposure	Simple mode	19	-0.256664	0.38504	0.513488	-1.01134	0.498014	0.773628	0.363731	1.64545
glycerophosphorylcholine (GPC)	6	53mW25	finn-b-DM_RETINOPATHY	Diabetic retinopathy (DM_RETINOPATHY) || id:finn-b-DM_RETINOPATHY	exposure	Weighted mode	19	0.107309	0.140253	0.454123	-0.167587	0.382205	1.11328	0.845703	1.46551
glycerophosphorylcholine (GPC)	7	53mW25	finn-b-DM_RETINOPATHY	Diabetic retinopathy (DM_RETINOPATHY) || id:finn-b-DM_RETINOPATHY	exposure	Simple median	19	-0.078125	0.247748	0.752503	-0.563711	0.407461	0.924849	0.569093	1.503
glycerophosphorylcholine (GPC)	8	53mW25	finn-b-DM_RETINOPATHY	Diabetic retinopathy (DM_RETINOPATHY) || id:finn-b-DM_RETINOPATHY	exposure	Weighted median	19	0.100544	0.156853	0.521515	-0.206887	0.407976	1.10577	0.813112	1.50377
glycerophosphorylcholine (GPC)	9	53mW25	finn-b-DM_RETINOPATHY	Diabetic retinopathy (DM_RETINOPATHY) || id:finn-b-DM_RETINOPATHY	exposure	Penalised weighted median	19	0.100544	0.159805	0.529238	-0.212673	0.413762	1.10577	0.80842	1.5125
glycine		id.exposure	id.outcome	outcome	exposure	method	nsnp	b	se	pval	lo_ci	up_ci	or	or_lci95	or_uci95
glycine	1	7F8N9m	finn-b-DM_RETINOPATHY	Diabetic retinopathy (DM_RETINOPATHY) || id:finn-b-DM_RETINOPATHY	exposure	MR Egger	36	0.1662	0.205546	0.424378	-0.236669	0.56907	1.18081	0.789252	1.76662
glycine	2	7F8N9m	finn-b-DM_RETINOPATHY	Diabetic retinopathy (DM_RETINOPATHY) || id:finn-b-DM_RETINOPATHY	exposure	Inverse variance weighted (multiplicative random effects)	36	0.21313	0.113989	0.0615195	-0.0102882	0.436548	1.23755	0.989765	1.54736
glycine	3	7F8N9m	finn-b-DM_RETINOPATHY	Diabetic retinopathy (DM_RETINOPATHY) || id:finn-b-DM_RETINOPATHY	exposure	Inverse variance weighted (fixed effects)	36	0.21313	0.114364	0.0623764	-0.0110234	0.437283	1.23755	0.989037	1.54849
glycine	4	7F8N9m	finn-b-DM_RETINOPATHY	Diabetic retinopathy (DM_RETINOPATHY) || id:finn-b-DM_RETINOPATHY	exposure	MR Egger (bootstrap)	36	0.0579742	0.187654	0.382	-0.309828	0.425776	1.05969	0.733573	1.53078
glycine	5	7F8N9m	finn-b-DM_RETINOPATHY	Diabetic retinopathy (DM_RETINOPATHY) || id:finn-b-DM_RETINOPATHY	exposure	Simple mode	36	0.553682	0.345005	0.117513	-0.122528	1.22989	1.73965	0.884681	3.42086
glycine	6	7F8N9m	finn-b-DM_RETINOPATHY	Diabetic retinopathy (DM_RETINOPATHY) || id:finn-b-DM_RETINOPATHY	exposure	Weighted mode	36	0.153739	0.164044	0.355088	-0.167788	0.475266	1.16619	0.845533	1.60844
glycine	7	7F8N9m	finn-b-DM_RETINOPATHY	Diabetic retinopathy (DM_RETINOPATHY) || id:finn-b-DM_RETINOPATHY	exposure	Simple median	36	0.303171	0.198869	0.127389	-0.0866111	0.692954	1.35415	0.917034	1.99961
glycine	8	7F8N9m	finn-b-DM_RETINOPATHY	Diabetic retinopathy (DM_RETINOPATHY) || id:finn-b-DM_RETINOPATHY	exposure	Weighted median	36	0.148396	0.17256	0.389806	-0.189821	0.486613	1.15997	0.827107	1.6268
glycine	9	7F8N9m	finn-b-DM_RETINOPATHY	Diabetic retinopathy (DM_RETINOPATHY) || id:finn-b-DM_RETINOPATHY	exposure	Penalised weighted median	36	0.148143	0.166448	0.373452	-0.178095	0.474381	1.15968	0.836863	1.60702
glycochenodeoxycholate		id.exposure	id.outcome	outcome	exposure	method	nsnp	b	se	pval	lo_ci	up_ci	or	or_lci95	or_uci95
glycochenodeoxycholate	1	X2jxvo	finn-b-DM_RETINOPATHY	Diabetic retinopathy (DM_RETINOPATHY) || id:finn-b-DM_RETINOPATHY	exposure	MR Egger	14	-0.276905	0.18619	0.162756	-0.641838	0.088028	0.758127	0.526324	1.09202
glycochenodeoxycholate	2	X2jxvo	finn-b-DM_RETINOPATHY	Diabetic retinopathy (DM_RETINOPATHY) || id:finn-b-DM_RETINOPATHY	exposure	Inverse variance weighted (multiplicative random effects)	14	-0.0301633	0.0931601	0.746106	-0.212757	0.152431	0.970287	0.808352	1.16466
glycochenodeoxycholate	3	X2jxvo	finn-b-DM_RETINOPATHY	Diabetic retinopathy (DM_RETINOPATHY) || id:finn-b-DM_RETINOPATHY	exposure	Inverse variance weighted (fixed effects)	14	-0.0301633	0.0752433	0.688511	-0.17764	0.117314	0.970287	0.837244	1.12447
glycochenodeoxycholate	4	X2jxvo	finn-b-DM_RETINOPATHY	Diabetic retinopathy (DM_RETINOPATHY) || id:finn-b-DM_RETINOPATHY	exposure	MR Egger (bootstrap)	14	-0.193015	0.346889	0.266	-0.872918	0.486887	0.824469	0.417731	1.62724
glycochenodeoxycholate	5	X2jxvo	finn-b-DM_RETINOPATHY	Diabetic retinopathy (DM_RETINOPATHY) || id:finn-b-DM_RETINOPATHY	exposure	Simple mode	14	-0.0175952	0.19486	0.929428	-0.399521	0.364331	0.982559	0.670641	1.43955
glycochenodeoxycholate	6	X2jxvo	finn-b-DM_RETINOPATHY	Diabetic retinopathy (DM_RETINOPATHY) || id:finn-b-DM_RETINOPATHY	exposure	Weighted mode	14	-0.113721	0.122632	0.370648	-0.354079	0.126637	0.892507	0.701819	1.135
glycochenodeoxycholate	7	X2jxvo	finn-b-DM_RETINOPATHY	Diabetic retinopathy (DM_RETINOPATHY) || id:finn-b-DM_RETINOPATHY	exposure	Simple median	14	0.0350228	0.118225	0.767047	-0.196698	0.266743	1.03564	0.821439	1.30571
glycochenodeoxycholate	8	X2jxvo	finn-b-DM_RETINOPATHY	Diabetic retinopathy (DM_RETINOPATHY) || id:finn-b-DM_RETINOPATHY	exposure	Weighted median	14	-0.0944086	0.108494	0.384204	-0.307056	0.118239	0.909911	0.735609	1.12551
glycochenodeoxycholate	9	X2jxvo	finn-b-DM_RETINOPATHY	Diabetic retinopathy (DM_RETINOPATHY) || id:finn-b-DM_RETINOPATHY	exposure	Penalised weighted median	14	-0.0944792	0.107343	0.378771	-0.304871	0.115913	0.909847	0.737219	1.1229
glycocholate		id.exposure	id.outcome	outcome	exposure	method	nsnp	b	se	pval	lo_ci	up_ci	or	or_lci95	or_uci95
glycocholate	1	nEARh5	finn-b-DM_RETINOPATHY	Diabetic retinopathy (DM_RETINOPATHY) || id:finn-b-DM_RETINOPATHY	exposure	MR Egger	7	0.192428	0.260772	0.493719	-0.318685	0.703541	1.21219	0.727105	2.0209
glycocholate	2	nEARh5	finn-b-DM_RETINOPATHY	Diabetic retinopathy (DM_RETINOPATHY) || id:finn-b-DM_RETINOPATHY	exposure	Inverse variance weighted (multiplicative random effects)	7	0.0185367	0.104558	0.859284	-0.186397	0.223471	1.01871	0.829944	1.25041
glycocholate	3	nEARh5	finn-b-DM_RETINOPATHY	Diabetic retinopathy (DM_RETINOPATHY) || id:finn-b-DM_RETINOPATHY	exposure	Inverse variance weighted (fixed effects)	7	0.0185367	0.129312	0.886015	-0.234916	0.271989	1.01871	0.790638	1.31257
glycocholate	4	nEARh5	finn-b-DM_RETINOPATHY	Diabetic retinopathy (DM_RETINOPATHY) || id:finn-b-DM_RETINOPATHY	exposure	MR Egger (bootstrap)	7	0.0201453	0.257677	0.455	-0.484901	0.525192	1.02035	0.615758	1.69078
glycocholate	5	nEARh5	finn-b-DM_RETINOPATHY	Diabetic retinopathy (DM_RETINOPATHY) || id:finn-b-DM_RETINOPATHY	exposure	Simple mode	7	0.0383491	0.225953	0.870807	-0.404519	0.481217	1.03909	0.667298	1.61804
glycocholate	6	nEARh5	finn-b-DM_RETINOPATHY	Diabetic retinopathy (DM_RETINOPATHY) || id:finn-b-DM_RETINOPATHY	exposure	Weighted mode	7	0.0621092	0.167709	0.723851	-0.2666	0.390818	1.06408	0.765979	1.47819
glycocholate	7	nEARh5	finn-b-DM_RETINOPATHY	Diabetic retinopathy (DM_RETINOPATHY) || id:finn-b-DM_RETINOPATHY	exposure	Simple median	7	0.0259179	0.202737	0.898275	-0.371446	0.423282	1.02626	0.689736	1.52696
glycocholate	8	nEARh5	finn-b-DM_RETINOPATHY	Diabetic retinopathy (DM_RETINOPATHY) || id:finn-b-DM_RETINOPATHY	exposure	Weighted median	7	0.0522557	0.16474	0.751091	-0.270635	0.375147	1.05365	0.762895	1.4552
glycocholate	9	nEARh5	finn-b-DM_RETINOPATHY	Diabetic retinopathy (DM_RETINOPATHY) || id:finn-b-DM_RETINOPATHY	exposure	Penalised weighted median	7	0.0522557	0.165642	0.752402	-0.272403	0.376914	1.05365	0.761547	1.45778
glycodeoxycholate		id.exposure	id.outcome	outcome	exposure	method	nsnp	b	se	pval	lo_ci	up_ci	or	or_lci95	or_uci95
glycodeoxycholate	1	H4YFgM	finn-b-DM_RETINOPATHY	Diabetic retinopathy (DM_RETINOPATHY) || id:finn-b-DM_RETINOPATHY	exposure	MR Egger	6	-0.541541	0.284517	0.129733	-1.09919	0.0161115	0.581851	0.33314	1.01624
glycodeoxycholate	2	H4YFgM	finn-b-DM_RETINOPATHY	Diabetic retinopathy (DM_RETINOPATHY) || id:finn-b-DM_RETINOPATHY	exposure	Inverse variance weighted (multiplicative random effects)	6	0.0098169	0.0672163	0.883882	-0.121927	0.141561	1.00987	0.885213	1.15207
glycodeoxycholate	3	H4YFgM	finn-b-DM_RETINOPATHY	Diabetic retinopathy (DM_RETINOPATHY) || id:finn-b-DM_RETINOPATHY	exposure	Inverse variance weighted (fixed effects)	6	0.0098169	0.0729717	0.892983	-0.133208	0.152842	1.00987	0.875283	1.16514
glycodeoxycholate	4	H4YFgM	finn-b-DM_RETINOPATHY	Diabetic retinopathy (DM_RETINOPATHY) || id:finn-b-DM_RETINOPATHY	exposure	MR Egger (bootstrap)	6	0.113625	0.153487	0.22	-0.187211	0.41446	1.12033	0.829269	1.51355
glycodeoxycholate	5	H4YFgM	finn-b-DM_RETINOPATHY	Diabetic retinopathy (DM_RETINOPATHY) || id:finn-b-DM_RETINOPATHY	exposure	Simple mode	6	0.0170907	0.126566	0.897853	-0.230979	0.26516	1.01724	0.793756	1.30364
glycodeoxycholate	6	H4YFgM	finn-b-DM_RETINOPATHY	Diabetic retinopathy (DM_RETINOPATHY) || id:finn-b-DM_RETINOPATHY	exposure	Weighted mode	6	0.0219037	0.11004	0.850063	-0.193774	0.237581	1.02215	0.823844	1.26818
glycodeoxycholate	7	H4YFgM	finn-b-DM_RETINOPATHY	Diabetic retinopathy (DM_RETINOPATHY) || id:finn-b-DM_RETINOPATHY	exposure	Simple median	6	0.016871	0.0897367	0.850872	-0.159013	0.192755	1.01701	0.852985	1.21259
glycodeoxycholate	8	H4YFgM	finn-b-DM_RETINOPATHY	Diabetic retinopathy (DM_RETINOPATHY) || id:finn-b-DM_RETINOPATHY	exposure	Weighted median	6	0.0240681	0.0923562	0.794401	-0.15695	0.205086	1.02436	0.854747	1.22763
glycodeoxycholate	9	H4YFgM	finn-b-DM_RETINOPATHY	Diabetic retinopathy (DM_RETINOPATHY) || id:finn-b-DM_RETINOPATHY	exposure	Penalised weighted median	6	0.0240681	0.0934893	0.796838	-0.159171	0.207307	1.02436	0.85285	1.23036
glycylvaline		id.exposure	id.outcome	outcome	exposure	method	nsnp	b	se	pval	lo_ci	up_ci	or	or_lci95	or_uci95
glycylvaline	1	WcsHez	finn-b-DM_RETINOPATHY	Diabetic retinopathy (DM_RETINOPATHY) || id:finn-b-DM_RETINOPATHY	exposure	MR Egger	7	0.169644	0.626246	0.797302	-1.0578	1.39709	1.18488	0.34722	4.0434
glycylvaline	2	WcsHez	finn-b-DM_RETINOPATHY	Diabetic retinopathy (DM_RETINOPATHY) || id:finn-b-DM_RETINOPATHY	exposure	Inverse variance weighted (multiplicative random effects)	7	-0.107778	0.0555528	0.0523666	-0.216662	0.00110506	0.897826	0.805202	1.00111
glycylvaline	3	WcsHez	finn-b-DM_RETINOPATHY	Diabetic retinopathy (DM_RETINOPATHY) || id:finn-b-DM_RETINOPATHY	exposure	Inverse variance weighted (fixed effects)	7	-0.107778	0.130899	0.410298	-0.364341	0.148784	0.897826	0.694654	1.16042
glycylvaline	4	WcsHez	finn-b-DM_RETINOPATHY	Diabetic retinopathy (DM_RETINOPATHY) || id:finn-b-DM_RETINOPATHY	exposure	MR Egger (bootstrap)	7	-0.0592297	0.434878	0.437	-0.911591	0.793132	0.94249	0.401884	2.21031
glycylvaline	5	WcsHez	finn-b-DM_RETINOPATHY	Diabetic retinopathy (DM_RETINOPATHY) || id:finn-b-DM_RETINOPATHY	exposure	Simple mode	7	-0.187998	0.224608	0.434655	-0.628231	0.252235	0.828616	0.533535	1.2869
glycylvaline	6	WcsHez	finn-b-DM_RETINOPATHY	Diabetic retinopathy (DM_RETINOPATHY) || id:finn-b-DM_RETINOPATHY	exposure	Weighted mode	7	-0.189034	0.232003	0.446318	-0.643759	0.265691	0.827758	0.525314	1.30433
glycylvaline	7	WcsHez	finn-b-DM_RETINOPATHY	Diabetic retinopathy (DM_RETINOPATHY) || id:finn-b-DM_RETINOPATHY	exposure	Simple median	7	-0.180157	0.166421	0.279014	-0.506341	0.146028	0.835139	0.602697	1.15723
glycylvaline	8	WcsHez	finn-b-DM_RETINOPATHY	Diabetic retinopathy (DM_RETINOPATHY) || id:finn-b-DM_RETINOPATHY	exposure	Weighted median	7	-0.178923	0.159495	0.261946	-0.491534	0.133688	0.836171	0.611688	1.14304
glycylvaline	9	WcsHez	finn-b-DM_RETINOPATHY	Diabetic retinopathy (DM_RETINOPATHY) || id:finn-b-DM_RETINOPATHY	exposure	Penalised weighted median	7	-0.178923	0.162243	0.270111	-0.496919	0.139073	0.836171	0.608403	1.14921
guanosine		id.exposure	id.outcome	outcome	exposure	method	nsnp	b	se	pval	lo_ci	up_ci	or	or_lci95	or_uci95
guanosine	1	iha9Hz	finn-b-DM_RETINOPATHY	Diabetic retinopathy (DM_RETINOPATHY) || id:finn-b-DM_RETINOPATHY	exposure	MR Egger	13	0.185882	0.266224	0.499536	-0.335916	0.70768	1.20428	0.714683	2.02928
guanosine	2	iha9Hz	finn-b-DM_RETINOPATHY	Diabetic retinopathy (DM_RETINOPATHY) || id:finn-b-DM_RETINOPATHY	exposure	Inverse variance weighted (multiplicative random effects)	13	-0.102449	0.096587	0.288832	-0.291759	0.086862	0.902625	0.746948	1.09075
guanosine	3	iha9Hz	finn-b-DM_RETINOPATHY	Diabetic retinopathy (DM_RETINOPATHY) || id:finn-b-DM_RETINOPATHY	exposure	Inverse variance weighted (fixed effects)	13	-0.102449	0.0931671	0.271497	-0.285056	0.080159	0.902625	0.751972	1.08346
guanosine	4	iha9Hz	finn-b-DM_RETINOPATHY	Diabetic retinopathy (DM_RETINOPATHY) || id:finn-b-DM_RETINOPATHY	exposure	MR Egger (bootstrap)	13	-0.298558	0.236444	0.087	-0.761988	0.164872	0.741887	0.466738	1.17924
guanosine	5	iha9Hz	finn-b-DM_RETINOPATHY	Diabetic retinopathy (DM_RETINOPATHY) || id:finn-b-DM_RETINOPATHY	exposure	Simple mode	13	-0.183064	0.174347	0.314404	-0.524783	0.158655	0.832715	0.591684	1.17193
guanosine	6	iha9Hz	finn-b-DM_RETINOPATHY	Diabetic retinopathy (DM_RETINOPATHY) || id:finn-b-DM_RETINOPATHY	exposure	Weighted mode	13	-0.193464	0.171117	0.280317	-0.528853	0.141925	0.8241	0.589281	1.15249
guanosine	7	iha9Hz	finn-b-DM_RETINOPATHY	Diabetic retinopathy (DM_RETINOPATHY) || id:finn-b-DM_RETINOPATHY	exposure	Simple median	13	-0.165919	0.125858	0.187401	-0.4126	0.0807619	0.847115	0.661927	1.08411
guanosine	8	iha9Hz	finn-b-DM_RETINOPATHY	Diabetic retinopathy (DM_RETINOPATHY) || id:finn-b-DM_RETINOPATHY	exposure	Weighted median	13	-0.197159	0.120489	0.101773	-0.433318	0.0390001	0.82106	0.648354	1.03977
guanosine	9	iha9Hz	finn-b-DM_RETINOPATHY	Diabetic retinopathy (DM_RETINOPATHY) || id:finn-b-DM_RETINOPATHY	exposure	Penalised weighted median	13	-0.202489	0.128184	0.114181	-0.453729	0.0487514	0.816696	0.635255	1.04996
heme		id.exposure	id.outcome	outcome	exposure	method	nsnp	b	se	pval	lo_ci	up_ci	or	or_lci95	or_uci95
heme	1	s2mE4I	finn-b-DM_RETINOPATHY	Diabetic retinopathy (DM_RETINOPATHY) || id:finn-b-DM_RETINOPATHY	exposure	MR Egger	12	0.126925	0.437472	0.777642	-0.73052	0.98437	1.13533	0.481658	2.67612
heme	2	s2mE4I	finn-b-DM_RETINOPATHY	Diabetic retinopathy (DM_RETINOPATHY) || id:finn-b-DM_RETINOPATHY	exposure	Inverse variance weighted (multiplicative random effects)	12	-0.0309125	0.222286	0.889398	-0.466594	0.404769	0.96956	0.627135	1.49896
heme	3	s2mE4I	finn-b-DM_RETINOPATHY	Diabetic retinopathy (DM_RETINOPATHY) || id:finn-b-DM_RETINOPATHY	exposure	Inverse variance weighted (fixed effects)	12	-0.0309125	0.147563	0.834068	-0.320136	0.258311	0.96956	0.726051	1.29474
heme	4	s2mE4I	finn-b-DM_RETINOPATHY	Diabetic retinopathy (DM_RETINOPATHY) || id:finn-b-DM_RETINOPATHY	exposure	MR Egger (bootstrap)	12	0.337527	0.479197	0.24	-0.601698	1.27675	1.40148	0.54788	3.58498
heme	5	s2mE4I	finn-b-DM_RETINOPATHY	Diabetic retinopathy (DM_RETINOPATHY) || id:finn-b-DM_RETINOPATHY	exposure	Simple mode	12	-0.199043	0.377974	0.608923	-0.939873	0.541787	0.819515	0.390677	1.71908
heme	6	s2mE4I	finn-b-DM_RETINOPATHY	Diabetic retinopathy (DM_RETINOPATHY) || id:finn-b-DM_RETINOPATHY	exposure	Weighted mode	12	0.157232	0.241555	0.528462	-0.316215	0.630679	1.17027	0.728903	1.87889
heme	7	s2mE4I	finn-b-DM_RETINOPATHY	Diabetic retinopathy (DM_RETINOPATHY) || id:finn-b-DM_RETINOPATHY	exposure	Simple median	12	-0.183741	0.237763	0.439646	-0.649757	0.282275	0.832151	0.522173	1.32614
heme	8	s2mE4I	finn-b-DM_RETINOPATHY	Diabetic retinopathy (DM_RETINOPATHY) || id:finn-b-DM_RETINOPATHY	exposure	Weighted median	12	0.145792	0.219629	0.506811	-0.28468	0.576265	1.15696	0.752255	1.77938
heme	9	s2mE4I	finn-b-DM_RETINOPATHY	Diabetic retinopathy (DM_RETINOPATHY) || id:finn-b-DM_RETINOPATHY	exposure	Penalised weighted median	12	0.157549	0.217635	0.469118	-0.269016	0.584114	1.17064	0.764131	1.7934
heptanoate		id.exposure	id.outcome	outcome	exposure	method	nsnp	b	se	pval	lo_ci	up_ci	or	or_lci95	or_uci95
heptanoate	1	nvyr9u	finn-b-DM_RETINOPATHY	Diabetic retinopathy (DM_RETINOPATHY) || id:finn-b-DM_RETINOPATHY	exposure	MR Egger	36	0.384894	0.631418	0.546198	-0.852685	1.62247	1.46946	0.426269	5.06561
heptanoate	2	nvyr9u	finn-b-DM_RETINOPATHY	Diabetic retinopathy (DM_RETINOPATHY) || id:finn-b-DM_RETINOPATHY	exposure	Inverse variance weighted (multiplicative random effects)	36	-0.0331907	0.178055	0.852125	-0.382178	0.315796	0.967354	0.682374	1.37135
heptanoate	3	nvyr9u	finn-b-DM_RETINOPATHY	Diabetic retinopathy (DM_RETINOPATHY) || id:finn-b-DM_RETINOPATHY	exposure	Inverse variance weighted (fixed effects)	36	-0.0331907	0.217327	0.878617	-0.459151	0.39277	0.967354	0.63182	1.48108
heptanoate	4	nvyr9u	finn-b-DM_RETINOPATHY	Diabetic retinopathy (DM_RETINOPATHY) || id:finn-b-DM_RETINOPATHY	exposure	MR Egger (bootstrap)	36	0.364266	0.675205	0.283	-0.959137	1.68767	1.43946	0.383224	5.40686
heptanoate	5	nvyr9u	finn-b-DM_RETINOPATHY	Diabetic retinopathy (DM_RETINOPATHY) || id:finn-b-DM_RETINOPATHY	exposure	Simple mode	36	0.259484	0.560896	0.646497	-0.839873	1.35884	1.29626	0.431766	3.89168
heptanoate	6	nvyr9u	finn-b-DM_RETINOPATHY	Diabetic retinopathy (DM_RETINOPATHY) || id:finn-b-DM_RETINOPATHY	exposure	Weighted mode	36	0.338808	0.447168	0.453717	-0.537641	1.21526	1.40327	0.584125	3.37116
heptanoate	7	nvyr9u	finn-b-DM_RETINOPATHY	Diabetic retinopathy (DM_RETINOPATHY) || id:finn-b-DM_RETINOPATHY	exposure	Simple median	36	0.00270091	0.319323	0.993251	-0.623172	0.628574	1.0027	0.536241	1.87494
heptanoate	8	nvyr9u	finn-b-DM_RETINOPATHY	Diabetic retinopathy (DM_RETINOPATHY) || id:finn-b-DM_RETINOPATHY	exposure	Weighted median	36	0.0504734	0.309872	0.870609	-0.556876	0.657823	1.05177	0.572996	1.93058
heptanoate	9	nvyr9u	finn-b-DM_RETINOPATHY	Diabetic retinopathy (DM_RETINOPATHY) || id:finn-b-DM_RETINOPATHY	exposure	Penalised weighted median	36	0.0545004	0.317387	0.863661	-0.567578	0.676579	1.05601	0.566897	1.96714
hexadecanedioate		id.exposure	id.outcome	outcome	exposure	method	nsnp	b	se	pval	lo_ci	up_ci	or	or_lci95	or_uci95
hexadecanedioate	1	awdnlk	finn-b-DM_RETINOPATHY	Diabetic retinopathy (DM_RETINOPATHY) || id:finn-b-DM_RETINOPATHY	exposure	MR Egger	27	-0.0373002	0.114746	0.747835	-0.262202	0.187602	0.963387	0.769355	1.20635
hexadecanedioate	2	awdnlk	finn-b-DM_RETINOPATHY	Diabetic retinopathy (DM_RETINOPATHY) || id:finn-b-DM_RETINOPATHY	exposure	Inverse variance weighted (multiplicative random effects)	27	-0.0247589	0.0681894	0.716537	-0.15841	0.108892	0.975545	0.8535	1.11504
hexadecanedioate	3	awdnlk	finn-b-DM_RETINOPATHY	Diabetic retinopathy (DM_RETINOPATHY) || id:finn-b-DM_RETINOPATHY	exposure	Inverse variance weighted (fixed effects)	27	-0.0247589	0.0745211	0.739708	-0.17082	0.121302	0.975545	0.842973	1.12897
hexadecanedioate	4	awdnlk	finn-b-DM_RETINOPATHY	Diabetic retinopathy (DM_RETINOPATHY) || id:finn-b-DM_RETINOPATHY	exposure	MR Egger (bootstrap)	27	-0.259228	0.15329	0.04	-0.559677	0.0412202	0.771647	0.571393	1.04208
hexadecanedioate	5	awdnlk	finn-b-DM_RETINOPATHY	Diabetic retinopathy (DM_RETINOPATHY) || id:finn-b-DM_RETINOPATHY	exposure	Simple mode	27	0.033642	0.197051	0.86576	-0.352578	0.419862	1.03421	0.702874	1.52175
hexadecanedioate	6	awdnlk	finn-b-DM_RETINOPATHY	Diabetic retinopathy (DM_RETINOPATHY) || id:finn-b-DM_RETINOPATHY	exposure	Weighted mode	27	0.0557192	0.118797	0.642959	-0.177123	0.288562	1.0573	0.837676	1.33451
hexadecanedioate	7	awdnlk	finn-b-DM_RETINOPATHY	Diabetic retinopathy (DM_RETINOPATHY) || id:finn-b-DM_RETINOPATHY	exposure	Simple median	27	-0.0534247	0.140403	0.703567	-0.328614	0.221765	0.947977	0.719921	1.24828
hexadecanedioate	8	awdnlk	finn-b-DM_RETINOPATHY	Diabetic retinopathy (DM_RETINOPATHY) || id:finn-b-DM_RETINOPATHY	exposure	Weighted median	27	0.090016	0.116497	0.439706	-0.138318	0.31835	1.09419	0.870822	1.37486
hexadecanedioate	9	awdnlk	finn-b-DM_RETINOPATHY	Diabetic retinopathy (DM_RETINOPATHY) || id:finn-b-DM_RETINOPATHY	exposure	Penalised weighted median	27	0.106593	0.12382	0.389309	-0.136094	0.349281	1.11248	0.87276	1.41805
hexanoylcarnitine		id.exposure	id.outcome	outcome	exposure	method	nsnp	b	se	pval	lo_ci	up_ci	or	or_lci95	or_uci95
hexanoylcarnitine	1	QslbYq	finn-b-DM_RETINOPATHY	Diabetic retinopathy (DM_RETINOPATHY) || id:finn-b-DM_RETINOPATHY	exposure	MR Egger	25	0.17493	0.221871	0.438496	-0.259937	0.609796	1.19116	0.7711	1.84006
hexanoylcarnitine	2	QslbYq	finn-b-DM_RETINOPATHY	Diabetic retinopathy (DM_RETINOPATHY) || id:finn-b-DM_RETINOPATHY	exposure	Inverse variance weighted (multiplicative random effects)	25	0.17795	0.109548	0.104289	-0.0367633	0.392663	1.19477	0.963904	1.48092
hexanoylcarnitine	3	QslbYq	finn-b-DM_RETINOPATHY	Diabetic retinopathy (DM_RETINOPATHY) || id:finn-b-DM_RETINOPATHY	exposure	Inverse variance weighted (fixed effects)	25	0.17795	0.112916	0.115036	-0.0433647	0.399265	1.19477	0.957562	1.49073
hexanoylcarnitine	4	QslbYq	finn-b-DM_RETINOPATHY	Diabetic retinopathy (DM_RETINOPATHY) || id:finn-b-DM_RETINOPATHY	exposure	MR Egger (bootstrap)	25	0.0417232	0.222281	0.436	-0.393947	0.477394	1.04261	0.674389	1.61187
hexanoylcarnitine	5	QslbYq	finn-b-DM_RETINOPATHY	Diabetic retinopathy (DM_RETINOPATHY) || id:finn-b-DM_RETINOPATHY	exposure	Simple mode	25	0.536574	0.301219	0.087518	-0.053816	1.12696	1.71014	0.947606	3.08627
hexanoylcarnitine	6	QslbYq	finn-b-DM_RETINOPATHY	Diabetic retinopathy (DM_RETINOPATHY) || id:finn-b-DM_RETINOPATHY	exposure	Weighted mode	25	0.132583	0.178748	0.465449	-0.217764	0.48293	1.14177	0.804315	1.62082
hexanoylcarnitine	7	QslbYq	finn-b-DM_RETINOPATHY	Diabetic retinopathy (DM_RETINOPATHY) || id:finn-b-DM_RETINOPATHY	exposure	Simple median	25	0.317365	0.182411	0.0818876	-0.0401601	0.674891	1.3735	0.960636	1.96382
hexanoylcarnitine	8	QslbYq	finn-b-DM_RETINOPATHY	Diabetic retinopathy (DM_RETINOPATHY) || id:finn-b-DM_RETINOPATHY	exposure	Weighted median	25	0.172387	0.165742	0.298297	-0.152468	0.497242	1.18814	0.858587	1.64418
hexanoylcarnitine	9	QslbYq	finn-b-DM_RETINOPATHY	Diabetic retinopathy (DM_RETINOPATHY) || id:finn-b-DM_RETINOPATHY	exposure	Penalised weighted median	25	0.170667	0.164748	0.300234	-0.152238	0.493572	1.1861	0.858784	1.63816
hippurate		id.exposure	id.outcome	outcome	exposure	method	nsnp	b	se	pval	lo_ci	up_ci	or	or_lci95	or_uci95
hippurate	1	lIo1nO	finn-b-DM_RETINOPATHY	Diabetic retinopathy (DM_RETINOPATHY) || id:finn-b-DM_RETINOPATHY	exposure	MR Egger	15	-0.0724801	0.218922	0.745862	-0.501568	0.356608	0.930084	0.60558	1.42848
hippurate	2	lIo1nO	finn-b-DM_RETINOPATHY	Diabetic retinopathy (DM_RETINOPATHY) || id:finn-b-DM_RETINOPATHY	exposure	Inverse variance weighted (multiplicative random effects)	15	0.0126521	0.102327	0.901597	-0.187908	0.213212	1.01273	0.828691	1.23765
hippurate	3	lIo1nO	finn-b-DM_RETINOPATHY	Diabetic retinopathy (DM_RETINOPATHY) || id:finn-b-DM_RETINOPATHY	exposure	Inverse variance weighted (fixed effects)	15	0.0126521	0.108234	0.906943	-0.199487	0.224791	1.01273	0.819151	1.25206
hippurate	4	lIo1nO	finn-b-DM_RETINOPATHY	Diabetic retinopathy (DM_RETINOPATHY) || id:finn-b-DM_RETINOPATHY	exposure	MR Egger (bootstrap)	15	0.0953031	0.230613	0.341	-0.356698	0.547304	1.09999	0.699984	1.72859
hippurate	5	lIo1nO	finn-b-DM_RETINOPATHY	Diabetic retinopathy (DM_RETINOPATHY) || id:finn-b-DM_RETINOPATHY	exposure	Simple mode	15	0.114231	0.21027	0.595498	-0.297899	0.52636	1.12101	0.742376	1.69276
hippurate	6	lIo1nO	finn-b-DM_RETINOPATHY	Diabetic retinopathy (DM_RETINOPATHY) || id:finn-b-DM_RETINOPATHY	exposure	Weighted mode	15	0.0602199	0.158649	0.709953	-0.250732	0.371172	1.06207	0.778231	1.44943
hippurate	7	lIo1nO	finn-b-DM_RETINOPATHY	Diabetic retinopathy (DM_RETINOPATHY) || id:finn-b-DM_RETINOPATHY	exposure	Simple median	15	0.0776471	0.171013	0.649798	-0.257537	0.412832	1.08074	0.772953	1.51109
hippurate	8	lIo1nO	finn-b-DM_RETINOPATHY	Diabetic retinopathy (DM_RETINOPATHY) || id:finn-b-DM_RETINOPATHY	exposure	Weighted median	15	0.0296479	0.159496	0.852535	-0.282964	0.342259	1.03009	0.753547	1.40813
hippurate	9	lIo1nO	finn-b-DM_RETINOPATHY	Diabetic retinopathy (DM_RETINOPATHY) || id:finn-b-DM_RETINOPATHY	exposure	Penalised weighted median	15	0.0297472	0.159917	0.852432	-0.283691	0.343185	1.03019	0.752999	1.40943
histidine		id.exposure	id.outcome	outcome	exposure	method	nsnp	b	se	pval	lo_ci	up_ci	or	or_lci95	or_uci95
histidine	1	t6jaPR	finn-b-DM_RETINOPATHY	Diabetic retinopathy (DM_RETINOPATHY) || id:finn-b-DM_RETINOPATHY	exposure	MR Egger	7	-0.604448	1.3044	0.662555	-3.16107	1.95218	0.546376	0.0423802	7.04401
histidine	2	t6jaPR	finn-b-DM_RETINOPATHY	Diabetic retinopathy (DM_RETINOPATHY) || id:finn-b-DM_RETINOPATHY	exposure	Inverse variance weighted (multiplicative random effects)	7	-0.0759098	0.738631	0.918145	-1.52363	1.37181	0.9269	0.21792	3.94247
histidine	3	t6jaPR	finn-b-DM_RETINOPATHY	Diabetic retinopathy (DM_RETINOPATHY) || id:finn-b-DM_RETINOPATHY	exposure	Inverse variance weighted (fixed effects)	7	-0.0759098	0.67828	0.910891	-1.40534	1.25352	0.9269	0.245284	3.50264
histidine	4	t6jaPR	finn-b-DM_RETINOPATHY	Diabetic retinopathy (DM_RETINOPATHY) || id:finn-b-DM_RETINOPATHY	exposure	MR Egger (bootstrap)	7	0.585431	1.74308	0.369	-2.83101	4.00187	1.79577	0.0589533	54.7005
histidine	5	t6jaPR	finn-b-DM_RETINOPATHY	Diabetic retinopathy (DM_RETINOPATHY) || id:finn-b-DM_RETINOPATHY	exposure	Simple mode	7	-1.32149	1.57674	0.434078	-4.41191	1.76893	0.266738	0.012132	5.86455
histidine	6	t6jaPR	finn-b-DM_RETINOPATHY	Diabetic retinopathy (DM_RETINOPATHY) || id:finn-b-DM_RETINOPATHY	exposure	Weighted mode	7	-1.46742	1.49578	0.36446	-4.39916	1.46431	0.230519	0.0122877	4.32457
histidine	7	t6jaPR	finn-b-DM_RETINOPATHY	Diabetic retinopathy (DM_RETINOPATHY) || id:finn-b-DM_RETINOPATHY	exposure	Simple median	7	-0.677966	1.0294	0.510151	-2.69559	1.33966	0.507648	0.0675025	3.81774
histidine	8	t6jaPR	finn-b-DM_RETINOPATHY	Diabetic retinopathy (DM_RETINOPATHY) || id:finn-b-DM_RETINOPATHY	exposure	Weighted median	7	-0.89579	0.963655	0.352591	-2.78455	0.992975	0.408285	0.0617566	2.69925
histidine	9	t6jaPR	finn-b-DM_RETINOPATHY	Diabetic retinopathy (DM_RETINOPATHY) || id:finn-b-DM_RETINOPATHY	exposure	Penalised weighted median	7	-1.13165	0.943571	0.230402	-2.98105	0.717751	0.322501	0.0507396	2.04982
homocitrulline		id.exposure	id.outcome	outcome	exposure	method	nsnp	b	se	pval	lo_ci	up_ci	or	or_lci95	or_uci95
homocitrulline	1	tQUHF5	finn-b-DM_RETINOPATHY	Diabetic retinopathy (DM_RETINOPATHY) || id:finn-b-DM_RETINOPATHY	exposure	MR Egger	8	-0.337038	0.603405	0.596674	-1.51971	0.845635	0.713882	0.218775	2.32946
homocitrulline	2	tQUHF5	finn-b-DM_RETINOPATHY	Diabetic retinopathy (DM_RETINOPATHY) || id:finn-b-DM_RETINOPATHY	exposure	Inverse variance weighted (multiplicative random effects)	8	-0.105172	0.171465	0.539631	-0.441244	0.2309	0.90017	0.643236	1.25973
homocitrulline	3	tQUHF5	finn-b-DM_RETINOPATHY	Diabetic retinopathy (DM_RETINOPATHY) || id:finn-b-DM_RETINOPATHY	exposure	Inverse variance weighted (fixed effects)	8	-0.105172	0.210836	0.617897	-0.51841	0.308066	0.90017	0.595467	1.36079
homocitrulline	4	tQUHF5	finn-b-DM_RETINOPATHY	Diabetic retinopathy (DM_RETINOPATHY) || id:finn-b-DM_RETINOPATHY	exposure	MR Egger (bootstrap)	8	0.318154	0.643654	0.301	-0.943408	1.57972	1.37459	0.389299	4.85357
homocitrulline	5	tQUHF5	finn-b-DM_RETINOPATHY	Diabetic retinopathy (DM_RETINOPATHY) || id:finn-b-DM_RETINOPATHY	exposure	Simple mode	8	-0.188244	0.368498	0.625175	-0.910501	0.534013	0.828413	0.402323	1.70576
homocitrulline	6	tQUHF5	finn-b-DM_RETINOPATHY	Diabetic retinopathy (DM_RETINOPATHY) || id:finn-b-DM_RETINOPATHY	exposure	Weighted mode	8	-0.126487	0.330704	0.713456	-0.774667	0.521694	0.881186	0.460857	1.68488
homocitrulline	7	tQUHF5	finn-b-DM_RETINOPATHY	Diabetic retinopathy (DM_RETINOPATHY) || id:finn-b-DM_RETINOPATHY	exposure	Simple median	8	-0.187278	0.268955	0.486231	-0.714429	0.339874	0.829214	0.489472	1.40477
homocitrulline	8	tQUHF5	finn-b-DM_RETINOPATHY	Diabetic retinopathy (DM_RETINOPATHY) || id:finn-b-DM_RETINOPATHY	exposure	Weighted median	8	-0.144814	0.260581	0.578393	-0.655552	0.365925	0.865184	0.519156	1.44185
homocitrulline	9	tQUHF5	finn-b-DM_RETINOPATHY	Diabetic retinopathy (DM_RETINOPATHY) || id:finn-b-DM_RETINOPATHY	exposure	Penalised weighted median	8	-0.144814	0.258797	0.575776	-0.652055	0.362428	0.865184	0.520974	1.43681
homostachydrine		id.exposure	id.outcome	outcome	exposure	method	nsnp	b	se	pval	lo_ci	up_ci	or	or_lci95	or_uci95
homostachydrine	1	FwNA7w	finn-b-DM_RETINOPATHY	Diabetic retinopathy (DM_RETINOPATHY) || id:finn-b-DM_RETINOPATHY	exposure	MR Egger	6	0.0394228	0.917344	0.967781	-1.75857	1.83742	1.04021	0.172291	6.28029
homostachydrine	2	FwNA7w	finn-b-DM_RETINOPATHY	Diabetic retinopathy (DM_RETINOPATHY) || id:finn-b-DM_RETINOPATHY	exposure	Inverse variance weighted (multiplicative random effects)	6	0.0211823	0.271379	0.937785	-0.510721	0.553086	1.02141	0.600063	1.73861
homostachydrine	3	FwNA7w	finn-b-DM_RETINOPATHY	Diabetic retinopathy (DM_RETINOPATHY) || id:finn-b-DM_RETINOPATHY	exposure	Inverse variance weighted (fixed effects)	6	0.0211823	0.163149	0.896698	-0.29859	0.340954	1.02141	0.741864	1.40629
homostachydrine	4	FwNA7w	finn-b-DM_RETINOPATHY	Diabetic retinopathy (DM_RETINOPATHY) || id:finn-b-DM_RETINOPATHY	exposure	MR Egger (bootstrap)	6	-0.557472	0.643438	0.179	-1.81861	0.703666	0.572655	0.162251	2.02115
homostachydrine	5	FwNA7w	finn-b-DM_RETINOPATHY	Diabetic retinopathy (DM_RETINOPATHY) || id:finn-b-DM_RETINOPATHY	exposure	Simple mode	6	0.136191	0.376375	0.732253	-0.601503	0.873886	1.1459	0.547987	2.3962
homostachydrine	6	FwNA7w	finn-b-DM_RETINOPATHY	Diabetic retinopathy (DM_RETINOPATHY) || id:finn-b-DM_RETINOPATHY	exposure	Weighted mode	6	-0.03382	0.319316	0.919769	-0.65968	0.59204	0.966745	0.517017	1.80767
homostachydrine	7	FwNA7w	finn-b-DM_RETINOPATHY	Diabetic retinopathy (DM_RETINOPATHY) || id:finn-b-DM_RETINOPATHY	exposure	Simple median	6	0.150692	0.233764	0.519164	-0.307485	0.60887	1.16264	0.735294	1.83835
homostachydrine	8	FwNA7w	finn-b-DM_RETINOPATHY	Diabetic retinopathy (DM_RETINOPATHY) || id:finn-b-DM_RETINOPATHY	exposure	Weighted median	6	0.000498865	0.235402	0.998309	-0.460888	0.461886	1.0005	0.630723	1.58706
homostachydrine	9	FwNA7w	finn-b-DM_RETINOPATHY	Diabetic retinopathy (DM_RETINOPATHY) || id:finn-b-DM_RETINOPATHY	exposure	Penalised weighted median	6	-0.0411025	0.224459	0.854706	-0.481043	0.398838	0.959731	0.618138	1.49009
HWESASXX		id.exposure	id.outcome	outcome	exposure	method	nsnp	b	se	pval	lo_ci	up_ci	or	or_lci95	or_uci95
HWESASXX	1	hL4mg0	finn-b-DM_RETINOPATHY	Diabetic retinopathy (DM_RETINOPATHY) || id:finn-b-DM_RETINOPATHY	exposure	MR Egger	7	-0.185933	1.62622	0.913422	-3.37333	3.00146	0.830329	0.0342755	20.1149
HWESASXX	2	hL4mg0	finn-b-DM_RETINOPATHY	Diabetic retinopathy (DM_RETINOPATHY) || id:finn-b-DM_RETINOPATHY	exposure	Inverse variance weighted (multiplicative random effects)	7	0.388044	0.378808	0.305655	-0.354419	1.13051	1.47409	0.701581	3.09723
HWESASXX	3	hL4mg0	finn-b-DM_RETINOPATHY	Diabetic retinopathy (DM_RETINOPATHY) || id:finn-b-DM_RETINOPATHY	exposure	Inverse variance weighted (fixed effects)	7	0.388044	0.157488	0.0137413	0.0793671	0.696721	1.47409	1.0826	2.00716
HWESASXX	4	hL4mg0	finn-b-DM_RETINOPATHY	Diabetic retinopathy (DM_RETINOPATHY) || id:finn-b-DM_RETINOPATHY	exposure	MR Egger (bootstrap)	7	1.54024	0.447652	0.001	0.662839	2.41763	4.6657	1.94029	11.2193
HWESASXX	5	hL4mg0	finn-b-DM_RETINOPATHY	Diabetic retinopathy (DM_RETINOPATHY) || id:finn-b-DM_RETINOPATHY	exposure	Simple mode	7	0.0523155	0.298002	0.866419	-0.531768	0.636399	1.05371	0.587565	1.88966
HWESASXX	6	hL4mg0	finn-b-DM_RETINOPATHY	Diabetic retinopathy (DM_RETINOPATHY) || id:finn-b-DM_RETINOPATHY	exposure	Weighted mode	7	-0.372802	0.276229	0.225833	-0.914211	0.168606	0.688801	0.400833	1.18365
HWESASXX	7	hL4mg0	finn-b-DM_RETINOPATHY	Diabetic retinopathy (DM_RETINOPATHY) || id:finn-b-DM_RETINOPATHY	exposure	Simple median	7	0.121718	0.273042	0.655751	-0.413443	0.65688	1.12944	0.661369	1.92877
HWESASXX	8	hL4mg0	finn-b-DM_RETINOPATHY	Diabetic retinopathy (DM_RETINOPATHY) || id:finn-b-DM_RETINOPATHY	exposure	Weighted median	7	-0.0498144	0.24171	0.836719	-0.523565	0.423936	0.951406	0.592405	1.52796
HWESASXX	9	hL4mg0	finn-b-DM_RETINOPATHY	Diabetic retinopathy (DM_RETINOPATHY) || id:finn-b-DM_RETINOPATHY	exposure	Penalised weighted median	7	-0.251071	0.238402	0.292276	-0.71834	0.216197	0.777967	0.487561	1.24135
hydroquinone sulfate		id.exposure	id.outcome	outcome	exposure	method	nsnp	b	se	pval	lo_ci	up_ci	or	or_lci95	or_uci95
hydroquinone sulfate	1	AOHecB	finn-b-DM_RETINOPATHY	Diabetic retinopathy (DM_RETINOPATHY) || id:finn-b-DM_RETINOPATHY	exposure	MR Egger	17	-0.00128534	0.081113	0.987566	-0.160267	0.157696	0.998715	0.851916	1.17081
hydroquinone sulfate	2	AOHecB	finn-b-DM_RETINOPATHY	Diabetic retinopathy (DM_RETINOPATHY) || id:finn-b-DM_RETINOPATHY	exposure	Inverse variance weighted (multiplicative random effects)	17	0.028469	0.0442863	0.520328	-0.0583322	0.11527	1.02888	0.943337	1.12218
hydroquinone sulfate	3	AOHecB	finn-b-DM_RETINOPATHY	Diabetic retinopathy (DM_RETINOPATHY) || id:finn-b-DM_RETINOPATHY	exposure	Inverse variance weighted (fixed effects)	17	0.028469	0.0470133	0.544812	-0.0636771	0.120615	1.02888	0.938308	1.12819
hydroquinone sulfate	4	AOHecB	finn-b-DM_RETINOPATHY	Diabetic retinopathy (DM_RETINOPATHY) || id:finn-b-DM_RETINOPATHY	exposure	MR Egger (bootstrap)	17	-0.0913863	0.157466	0.282	-0.400019	0.217246	0.912665	0.670307	1.24265
hydroquinone sulfate	5	AOHecB	finn-b-DM_RETINOPATHY	Diabetic retinopathy (DM_RETINOPATHY) || id:finn-b-DM_RETINOPATHY	exposure	Simple mode	17	-0.00598077	0.106867	0.956063	-0.215441	0.203479	0.994037	0.806186	1.22566
hydroquinone sulfate	6	AOHecB	finn-b-DM_RETINOPATHY	Diabetic retinopathy (DM_RETINOPATHY) || id:finn-b-DM_RETINOPATHY	exposure	Weighted mode	17	-0.000507617	0.0768317	0.99481	-0.151098	0.150082	0.999493	0.859764	1.16193
hydroquinone sulfate	7	AOHecB	finn-b-DM_RETINOPATHY	Diabetic retinopathy (DM_RETINOPATHY) || id:finn-b-DM_RETINOPATHY	exposure	Simple median	17	0.0116279	0.0710741	0.870044	-0.127677	0.150933	1.0117	0.880137	1.16292
hydroquinone sulfate	8	AOHecB	finn-b-DM_RETINOPATHY	Diabetic retinopathy (DM_RETINOPATHY) || id:finn-b-DM_RETINOPATHY	exposure	Weighted median	17	-0.00556707	0.0627728	0.929331	-0.128602	0.117468	0.994448	0.879324	1.12465
hydroquinone sulfate	9	AOHecB	finn-b-DM_RETINOPATHY	Diabetic retinopathy (DM_RETINOPATHY) || id:finn-b-DM_RETINOPATHY	exposure	Penalised weighted median	17	-0.00556707	0.0684281	0.935158	-0.139686	0.128552	0.994448	0.869631	1.13718
hydroxyisovaleroyl carnitine		id.exposure	id.outcome	outcome	exposure	method	nsnp	b	se	pval	lo_ci	up_ci	or	or_lci95	or_uci95
hydroxyisovaleroyl carnitine	1	pk3xyd	finn-b-DM_RETINOPATHY	Diabetic retinopathy (DM_RETINOPATHY) || id:finn-b-DM_RETINOPATHY	exposure	MR Egger	8	-0.567718	0.355177	0.161067	-1.26386	0.128428	0.566817	0.28256	1.13704
hydroxyisovaleroyl carnitine	2	pk3xyd	finn-b-DM_RETINOPATHY	Diabetic retinopathy (DM_RETINOPATHY) || id:finn-b-DM_RETINOPATHY	exposure	Inverse variance weighted (multiplicative random effects)	8	-0.204006	0.138938	0.142015	-0.476325	0.0683117	0.815457	0.621062	1.0707
hydroxyisovaleroyl carnitine	3	pk3xyd	finn-b-DM_RETINOPATHY	Diabetic retinopathy (DM_RETINOPATHY) || id:finn-b-DM_RETINOPATHY	exposure	Inverse variance weighted (fixed effects)	8	-0.204006	0.197342	0.301243	-0.590797	0.182784	0.815457	0.553886	1.20056
hydroxyisovaleroyl carnitine	4	pk3xyd	finn-b-DM_RETINOPATHY	Diabetic retinopathy (DM_RETINOPATHY) || id:finn-b-DM_RETINOPATHY	exposure	MR Egger (bootstrap)	8	0.0544992	0.519318	0.477	-0.963364	1.07236	1.05601	0.381607	2.92227
hydroxyisovaleroyl carnitine	5	pk3xyd	finn-b-DM_RETINOPATHY	Diabetic retinopathy (DM_RETINOPATHY) || id:finn-b-DM_RETINOPATHY	exposure	Simple mode	8	-0.338204	0.364298	0.38411	-1.05223	0.375821	0.713049	0.349158	1.45619
hydroxyisovaleroyl carnitine	6	pk3xyd	finn-b-DM_RETINOPATHY	Diabetic retinopathy (DM_RETINOPATHY) || id:finn-b-DM_RETINOPATHY	exposure	Weighted mode	8	-0.356855	0.305935	0.281634	-0.956488	0.242778	0.699874	0.38424	1.27479
hydroxyisovaleroyl carnitine	7	pk3xyd	finn-b-DM_RETINOPATHY	Diabetic retinopathy (DM_RETINOPATHY) || id:finn-b-DM_RETINOPATHY	exposure	Simple median	8	-0.106847	0.273888	0.696453	-0.643668	0.429973	0.898663	0.525362	1.53722
hydroxyisovaleroyl carnitine	8	pk3xyd	finn-b-DM_RETINOPATHY	Diabetic retinopathy (DM_RETINOPATHY) || id:finn-b-DM_RETINOPATHY	exposure	Weighted median	8	-0.301394	0.256307	0.239631	-0.803755	0.200968	0.739786	0.447645	1.22259
hydroxyisovaleroyl carnitine	9	pk3xyd	finn-b-DM_RETINOPATHY	Diabetic retinopathy (DM_RETINOPATHY) || id:finn-b-DM_RETINOPATHY	exposure	Penalised weighted median	8	-0.301394	0.252656	0.232909	-0.7966	0.193813	0.739786	0.450859	1.21387
hyodeoxycholate		id.exposure	id.outcome	outcome	exposure	method	nsnp	b	se	pval	lo_ci	up_ci	or	or_lci95	or_uci95
hyodeoxycholate	1	Ew50ma	finn-b-DM_RETINOPATHY	Diabetic retinopathy (DM_RETINOPATHY) || id:finn-b-DM_RETINOPATHY	exposure	MR Egger	17	0.106213	0.118511	0.384287	-0.126068	0.338495	1.11206	0.881555	1.40283
hyodeoxycholate	2	Ew50ma	finn-b-DM_RETINOPATHY	Diabetic retinopathy (DM_RETINOPATHY) || id:finn-b-DM_RETINOPATHY	exposure	Inverse variance weighted (multiplicative random effects)	17	0.0522007	0.0599667	0.38403	-0.065334	0.169735	1.05359	0.936755	1.18499
hyodeoxycholate	3	Ew50ma	finn-b-DM_RETINOPATHY	Diabetic retinopathy (DM_RETINOPATHY) || id:finn-b-DM_RETINOPATHY	exposure	Inverse variance weighted (fixed effects)	17	0.0522007	0.0690716	0.449801	-0.0831797	0.187581	1.05359	0.920186	1.20633
hyodeoxycholate	4	Ew50ma	finn-b-DM_RETINOPATHY	Diabetic retinopathy (DM_RETINOPATHY) || id:finn-b-DM_RETINOPATHY	exposure	MR Egger (bootstrap)	17	0.0516907	0.243456	0.414	-0.425483	0.528865	1.05305	0.653454	1.697
hyodeoxycholate	5	Ew50ma	finn-b-DM_RETINOPATHY	Diabetic retinopathy (DM_RETINOPATHY) || id:finn-b-DM_RETINOPATHY	exposure	Simple mode	17	0.0687463	0.160644	0.674398	-0.246115	0.383608	1.07116	0.781832	1.46757
hyodeoxycholate	6	Ew50ma	finn-b-DM_RETINOPATHY	Diabetic retinopathy (DM_RETINOPATHY) || id:finn-b-DM_RETINOPATHY	exposure	Weighted mode	17	0.0687463	0.119144	0.57197	-0.164777	0.302269	1.07116	0.848083	1.35293
hyodeoxycholate	7	Ew50ma	finn-b-DM_RETINOPATHY	Diabetic retinopathy (DM_RETINOPATHY) || id:finn-b-DM_RETINOPATHY	exposure	Simple median	17	0.0277778	0.102711	0.786818	-0.173536	0.229092	1.02817	0.840687	1.25746
hyodeoxycholate	8	Ew50ma	finn-b-DM_RETINOPATHY	Diabetic retinopathy (DM_RETINOPATHY) || id:finn-b-DM_RETINOPATHY	exposure	Weighted median	17	0.0366847	0.0945788	0.698109	-0.14869	0.222059	1.03737	0.861837	1.24865
hyodeoxycholate	9	Ew50ma	finn-b-DM_RETINOPATHY	Diabetic retinopathy (DM_RETINOPATHY) || id:finn-b-DM_RETINOPATHY	exposure	Penalised weighted median	17	0.0366847	0.0975512	0.706876	-0.154516	0.227885	1.03737	0.85683	1.25594
hypoxanthine		id.exposure	id.outcome	outcome	exposure	method	nsnp	b	se	pval	lo_ci	up_ci	or	or_lci95	or_uci95
hypoxanthine	1	xxekmj	finn-b-DM_RETINOPATHY	Diabetic retinopathy (DM_RETINOPATHY) || id:finn-b-DM_RETINOPATHY	exposure	MR Egger	24	-0.0769183	0.576123	0.895004	-1.20612	1.05228	0.925966	0.299357	2.86418
hypoxanthine	2	xxekmj	finn-b-DM_RETINOPATHY	Diabetic retinopathy (DM_RETINOPATHY) || id:finn-b-DM_RETINOPATHY	exposure	Inverse variance weighted (multiplicative random effects)	24	-0.097803	0.201673	0.627705	-0.493082	0.297476	0.906828	0.610741	1.34646
hypoxanthine	3	xxekmj	finn-b-DM_RETINOPATHY	Diabetic retinopathy (DM_RETINOPATHY) || id:finn-b-DM_RETINOPATHY	exposure	Inverse variance weighted (fixed effects)	24	-0.097803	0.182893	0.592819	-0.456273	0.260667	0.906828	0.633641	1.2978
hypoxanthine	4	xxekmj	finn-b-DM_RETINOPATHY	Diabetic retinopathy (DM_RETINOPATHY) || id:finn-b-DM_RETINOPATHY	exposure	MR Egger (bootstrap)	24	-0.438933	0.65068	0.254	-1.71427	0.836401	0.644724	0.180096	2.30804
hypoxanthine	5	xxekmj	finn-b-DM_RETINOPATHY	Diabetic retinopathy (DM_RETINOPATHY) || id:finn-b-DM_RETINOPATHY	exposure	Simple mode	24	0.307925	0.618779	0.623466	-0.904881	1.52073	1.3606	0.40459	4.57557
hypoxanthine	6	xxekmj	finn-b-DM_RETINOPATHY	Diabetic retinopathy (DM_RETINOPATHY) || id:finn-b-DM_RETINOPATHY	exposure	Weighted mode	24	-0.0750309	0.467759	0.873963	-0.991839	0.841777	0.927715	0.370894	2.32049
hypoxanthine	7	xxekmj	finn-b-DM_RETINOPATHY	Diabetic retinopathy (DM_RETINOPATHY) || id:finn-b-DM_RETINOPATHY	exposure	Simple median	24	0.0548491	0.273959	0.841317	-0.482111	0.591809	1.05638	0.617479	1.80725
hypoxanthine	8	xxekmj	finn-b-DM_RETINOPATHY	Diabetic retinopathy (DM_RETINOPATHY) || id:finn-b-DM_RETINOPATHY	exposure	Weighted median	24	-0.062087	0.280551	0.824856	-0.611968	0.487794	0.939801	0.542283	1.62872
hypoxanthine	9	xxekmj	finn-b-DM_RETINOPATHY	Diabetic retinopathy (DM_RETINOPATHY) || id:finn-b-DM_RETINOPATHY	exposure	Penalised weighted median	24	-0.062087	0.28044	0.824788	-0.611749	0.487575	0.939801	0.542401	1.62836
ibuprofen		id.exposure	id.outcome	outcome	exposure	method	nsnp	b	se	pval	lo_ci	up_ci	or	or_lci95	or_uci95
ibuprofen	1	V5844O	finn-b-DM_RETINOPATHY	Diabetic retinopathy (DM_RETINOPATHY) || id:finn-b-DM_RETINOPATHY	exposure	MR Egger	126	-0.0607371	0.0506192	0.232473	-0.159951	0.0384766	0.941071	0.852186	1.03923
ibuprofen	2	V5844O	finn-b-DM_RETINOPATHY	Diabetic retinopathy (DM_RETINOPATHY) || id:finn-b-DM_RETINOPATHY	exposure	Inverse variance weighted (multiplicative random effects)	126	-0.00909561	0.0190385	0.632829	-0.046411	0.0282198	0.990946	0.95465	1.02862
ibuprofen	3	V5844O	finn-b-DM_RETINOPATHY	Diabetic retinopathy (DM_RETINOPATHY) || id:finn-b-DM_RETINOPATHY	exposure	Inverse variance weighted (fixed effects)	126	-0.00909561	0.0182402	0.618022	-0.0448465	0.0266553	0.990946	0.956144	1.02701
ibuprofen	4	V5844O	finn-b-DM_RETINOPATHY	Diabetic retinopathy (DM_RETINOPATHY) || id:finn-b-DM_RETINOPATHY	exposure	MR Egger (bootstrap)	126	0.0071348	0.038843	0.431	-0.0689975	0.0832671	1.00716	0.933329	1.08683
ibuprofen	5	V5844O	finn-b-DM_RETINOPATHY	Diabetic retinopathy (DM_RETINOPATHY) || id:finn-b-DM_RETINOPATHY	exposure	Simple mode	126	-0.0173216	0.0613599	0.778184	-0.137587	0.102944	0.982828	0.871459	1.10843
ibuprofen	6	V5844O	finn-b-DM_RETINOPATHY	Diabetic retinopathy (DM_RETINOPATHY) || id:finn-b-DM_RETINOPATHY	exposure	Weighted mode	126	-0.0173216	0.0456552	0.705034	-0.106806	0.0721626	0.982828	0.8987	1.07483
ibuprofen	7	V5844O	finn-b-DM_RETINOPATHY	Diabetic retinopathy (DM_RETINOPATHY) || id:finn-b-DM_RETINOPATHY	exposure	Simple median	126	-0.00747114	0.0271361	0.78307	-0.0606579	0.0457156	0.992557	0.941145	1.04678
ibuprofen	8	V5844O	finn-b-DM_RETINOPATHY	Diabetic retinopathy (DM_RETINOPATHY) || id:finn-b-DM_RETINOPATHY	exposure	Weighted median	126	-0.00818701	0.0282125	0.77167	-0.0634835	0.0471095	0.991846	0.93849	1.04824
ibuprofen	9	V5844O	finn-b-DM_RETINOPATHY	Diabetic retinopathy (DM_RETINOPATHY) || id:finn-b-DM_RETINOPATHY	exposure	Penalised weighted median	126	-0.00827166	0.0273555	0.762365	-0.0618884	0.0453451	0.991762	0.939988	1.04639
indoleacetate		id.exposure	id.outcome	outcome	exposure	method	nsnp	b	se	pval	lo_ci	up_ci	or	or_lci95	or_uci95
indoleacetate	1	Hy4Hs2	finn-b-DM_RETINOPATHY	Diabetic retinopathy (DM_RETINOPATHY) || id:finn-b-DM_RETINOPATHY	exposure	MR Egger	22	-0.30825	0.217735	0.172244	-0.735011	0.11851	0.734731	0.4795	1.12582
indoleacetate	2	Hy4Hs2	finn-b-DM_RETINOPATHY	Diabetic retinopathy (DM_RETINOPATHY) || id:finn-b-DM_RETINOPATHY	exposure	Inverse variance weighted (multiplicative random effects)	22	-0.040157	0.14492	0.781704	-0.3242	0.243886	0.960639	0.723106	1.2762
indoleacetate	3	Hy4Hs2	finn-b-DM_RETINOPATHY	Diabetic retinopathy (DM_RETINOPATHY) || id:finn-b-DM_RETINOPATHY	exposure	Inverse variance weighted (fixed effects)	22	-0.040157	0.134759	0.76571	-0.304285	0.223971	0.960639	0.73765	1.25103
indoleacetate	4	Hy4Hs2	finn-b-DM_RETINOPATHY	Diabetic retinopathy (DM_RETINOPATHY) || id:finn-b-DM_RETINOPATHY	exposure	MR Egger (bootstrap)	22	-0.295088	0.499158	0.267	-1.27344	0.683261	0.744466	0.279868	1.98033
indoleacetate	5	Hy4Hs2	finn-b-DM_RETINOPATHY	Diabetic retinopathy (DM_RETINOPATHY) || id:finn-b-DM_RETINOPATHY	exposure	Simple mode	22	-0.140904	0.422942	0.742323	-0.96987	0.688063	0.868573	0.379132	1.98986
indoleacetate	6	Hy4Hs2	finn-b-DM_RETINOPATHY	Diabetic retinopathy (DM_RETINOPATHY) || id:finn-b-DM_RETINOPATHY	exposure	Weighted mode	22	-0.265702	0.235892	0.272715	-0.72805	0.196646	0.766667	0.48285	1.21731
indoleacetate	7	Hy4Hs2	finn-b-DM_RETINOPATHY	Diabetic retinopathy (DM_RETINOPATHY) || id:finn-b-DM_RETINOPATHY	exposure	Simple median	22	0.0417349	0.221895	0.850811	-0.39318	0.476649	1.04262	0.674907	1.61067
indoleacetate	8	Hy4Hs2	finn-b-DM_RETINOPATHY	Diabetic retinopathy (DM_RETINOPATHY) || id:finn-b-DM_RETINOPATHY	exposure	Weighted median	22	-0.0851466	0.22443	0.704398	-0.525029	0.354736	0.918378	0.591538	1.4258
indoleacetate	9	Hy4Hs2	finn-b-DM_RETINOPATHY	Diabetic retinopathy (DM_RETINOPATHY) || id:finn-b-DM_RETINOPATHY	exposure	Penalised weighted median	22	-0.0866342	0.211338	0.681856	-0.500857	0.327589	0.917012	0.606011	1.38762
indolelactate		id.exposure	id.outcome	outcome	exposure	method	nsnp	b	se	pval	lo_ci	up_ci	or	or_lci95	or_uci95
indolelactate	1	ERWbDA	finn-b-DM_RETINOPATHY	Diabetic retinopathy (DM_RETINOPATHY) || id:finn-b-DM_RETINOPATHY	exposure	MR Egger	18	0.0724872	0.358729	0.842411	-0.630621	0.775595	1.07518	0.532261	2.17188
indolelactate	2	ERWbDA	finn-b-DM_RETINOPATHY	Diabetic retinopathy (DM_RETINOPATHY) || id:finn-b-DM_RETINOPATHY	exposure	Inverse variance weighted (multiplicative random effects)	18	-0.168674	0.139114	0.225324	-0.441337	0.103989	0.844784	0.643176	1.10959
indolelactate	3	ERWbDA	finn-b-DM_RETINOPATHY	Diabetic retinopathy (DM_RETINOPATHY) || id:finn-b-DM_RETINOPATHY	exposure	Inverse variance weighted (fixed effects)	18	-0.168674	0.188927	0.371965	-0.538971	0.201623	0.844784	0.583348	1.22339
indolelactate	4	ERWbDA	finn-b-DM_RETINOPATHY	Diabetic retinopathy (DM_RETINOPATHY) || id:finn-b-DM_RETINOPATHY	exposure	MR Egger (bootstrap)	18	0.283175	0.517757	0.289	-0.731628	1.29798	1.32734	0.481125	3.66188
indolelactate	5	ERWbDA	finn-b-DM_RETINOPATHY	Diabetic retinopathy (DM_RETINOPATHY) || id:finn-b-DM_RETINOPATHY	exposure	Simple mode	18	-0.210373	0.449486	0.645707	-1.09137	0.67062	0.810282	0.335757	1.95545
indolelactate	6	ERWbDA	finn-b-DM_RETINOPATHY	Diabetic retinopathy (DM_RETINOPATHY) || id:finn-b-DM_RETINOPATHY	exposure	Weighted mode	18	-0.0242361	0.27984	0.931996	-0.572723	0.524251	0.976055	0.563988	1.68919
indolelactate	7	ERWbDA	finn-b-DM_RETINOPATHY	Diabetic retinopathy (DM_RETINOPATHY) || id:finn-b-DM_RETINOPATHY	exposure	Simple median	18	-0.215732	0.286192	0.450969	-0.776669	0.345205	0.805951	0.459935	1.41228
indolelactate	8	ERWbDA	finn-b-DM_RETINOPATHY	Diabetic retinopathy (DM_RETINOPATHY) || id:finn-b-DM_RETINOPATHY	exposure	Weighted median	18	-0.0150612	0.273861	0.956142	-0.551829	0.521707	0.985052	0.575896	1.6849
indolelactate	9	ERWbDA	finn-b-DM_RETINOPATHY	Diabetic retinopathy (DM_RETINOPATHY) || id:finn-b-DM_RETINOPATHY	exposure	Penalised weighted median	18	-0.0150612	0.273364	0.956062	-0.550856	0.520733	0.985052	0.576456	1.68326
indolepropionate		id.exposure	id.outcome	outcome	exposure	method	nsnp	b	se	pval	lo_ci	up_ci	or	or_lci95	or_uci95
indolepropionate	1	nCs8kZ	finn-b-DM_RETINOPATHY	Diabetic retinopathy (DM_RETINOPATHY) || id:finn-b-DM_RETINOPATHY	exposure	MR Egger	18	-0.109013	0.365877	0.769575	-0.826133	0.608106	0.896719	0.437739	1.83695
indolepropionate	2	nCs8kZ	finn-b-DM_RETINOPATHY	Diabetic retinopathy (DM_RETINOPATHY) || id:finn-b-DM_RETINOPATHY	exposure	Inverse variance weighted (multiplicative random effects)	18	-0.178499	0.178607	0.317603	-0.528568	0.17157	0.836525	0.589449	1.18717
indolepropionate	3	nCs8kZ	finn-b-DM_RETINOPATHY	Diabetic retinopathy (DM_RETINOPATHY) || id:finn-b-DM_RETINOPATHY	exposure	Inverse variance weighted (fixed effects)	18	-0.178499	0.111355	0.108941	-0.396755	0.0397569	0.836525	0.672499	1.04056
indolepropionate	4	nCs8kZ	finn-b-DM_RETINOPATHY	Diabetic retinopathy (DM_RETINOPATHY) || id:finn-b-DM_RETINOPATHY	exposure	MR Egger (bootstrap)	18	0.0490164	0.323857	0.424	-0.585744	0.683777	1.05024	0.556691	1.98135
indolepropionate	5	nCs8kZ	finn-b-DM_RETINOPATHY	Diabetic retinopathy (DM_RETINOPATHY) || id:finn-b-DM_RETINOPATHY	exposure	Simple mode	18	-0.123684	0.244136	0.618929	-0.60219	0.354822	0.883659	0.547611	1.42593
indolepropionate	6	nCs8kZ	finn-b-DM_RETINOPATHY	Diabetic retinopathy (DM_RETINOPATHY) || id:finn-b-DM_RETINOPATHY	exposure	Weighted mode	18	-0.0499264	0.187666	0.793409	-0.417751	0.317898	0.951299	0.658526	1.37424
indolepropionate	7	nCs8kZ	finn-b-DM_RETINOPATHY	Diabetic retinopathy (DM_RETINOPATHY) || id:finn-b-DM_RETINOPATHY	exposure	Simple median	18	-0.180536	0.175222	0.302856	-0.523971	0.162899	0.834823	0.592164	1.17692
indolepropionate	8	nCs8kZ	finn-b-DM_RETINOPATHY	Diabetic retinopathy (DM_RETINOPATHY) || id:finn-b-DM_RETINOPATHY	exposure	Weighted median	18	-0.0660364	0.16469	0.68844	-0.38883	0.256757	0.936097	0.67785	1.29273
indolepropionate	9	nCs8kZ	finn-b-DM_RETINOPATHY	Diabetic retinopathy (DM_RETINOPATHY) || id:finn-b-DM_RETINOPATHY	exposure	Penalised weighted median	18	-0.0609256	0.160373	0.70402	-0.375256	0.253405	0.940893	0.687114	1.2884
inosine		id.exposure	id.outcome	outcome	exposure	method	nsnp	b	se	pval	lo_ci	up_ci	or	or_lci95	or_uci95
inosine	1	TH74E9	finn-b-DM_RETINOPATHY	Diabetic retinopathy (DM_RETINOPATHY) || id:finn-b-DM_RETINOPATHY	exposure	MR Egger	13	0.0661799	0.061026	0.301359	-0.053431	0.185791	1.06842	0.947971	1.20417
inosine	2	TH74E9	finn-b-DM_RETINOPATHY	Diabetic retinopathy (DM_RETINOPATHY) || id:finn-b-DM_RETINOPATHY	exposure	Inverse variance weighted (multiplicative random effects)	13	0.090241	0.0402404	0.0249261	0.0113698	0.169112	1.09444	1.01143	1.18425
inosine	3	TH74E9	finn-b-DM_RETINOPATHY	Diabetic retinopathy (DM_RETINOPATHY) || id:finn-b-DM_RETINOPATHY	exposure	Inverse variance weighted (fixed effects)	13	0.090241	0.0417031	0.0304728	0.00850287	0.171979	1.09444	1.00854	1.18765
inosine	4	TH74E9	finn-b-DM_RETINOPATHY	Diabetic retinopathy (DM_RETINOPATHY) || id:finn-b-DM_RETINOPATHY	exposure	MR Egger (bootstrap)	13	0.0666391	0.108734	0.253	-0.14648	0.279758	1.06891	0.863743	1.32281
inosine	5	TH74E9	finn-b-DM_RETINOPATHY	Diabetic retinopathy (DM_RETINOPATHY) || id:finn-b-DM_RETINOPATHY	exposure	Simple mode	13	0.013951	0.0911736	0.880929	-0.164749	0.192651	1.01405	0.848106	1.21246
inosine	6	TH74E9	finn-b-DM_RETINOPATHY	Diabetic retinopathy (DM_RETINOPATHY) || id:finn-b-DM_RETINOPATHY	exposure	Weighted mode	13	0.0937655	0.0573129	0.127774	-0.0185678	0.206099	1.0983	0.981603	1.22887
inosine	7	TH74E9	finn-b-DM_RETINOPATHY	Diabetic retinopathy (DM_RETINOPATHY) || id:finn-b-DM_RETINOPATHY	exposure	Simple median	13	0.0536278	0.0760224	0.480548	-0.0953761	0.202632	1.05509	0.909031	1.22462
inosine	8	TH74E9	finn-b-DM_RETINOPATHY	Diabetic retinopathy (DM_RETINOPATHY) || id:finn-b-DM_RETINOPATHY	exposure	Weighted median	13	0.085159	0.0590953	0.149572	-0.0306678	0.200986	1.08889	0.969798	1.22261
inosine	9	TH74E9	finn-b-DM_RETINOPATHY	Diabetic retinopathy (DM_RETINOPATHY) || id:finn-b-DM_RETINOPATHY	exposure	Penalised weighted median	13	0.0841869	0.0615574	0.171432	-0.0364656	0.204839	1.08783	0.964191	1.22733
isobutyrylcarnitine		id.exposure	id.outcome	outcome	exposure	method	nsnp	b	se	pval	lo_ci	up_ci	or	or_lci95	or_uci95
isobutyrylcarnitine	1	vmByUL	finn-b-DM_RETINOPATHY	Diabetic retinopathy (DM_RETINOPATHY) || id:finn-b-DM_RETINOPATHY	exposure	MR Egger	17	0.0474858	0.261567	0.858371	-0.465185	0.560157	1.04863	0.628019	1.75095
isobutyrylcarnitine	2	vmByUL	finn-b-DM_RETINOPATHY	Diabetic retinopathy (DM_RETINOPATHY) || id:finn-b-DM_RETINOPATHY	exposure	Inverse variance weighted (multiplicative random effects)	17	-0.00117042	0.112792	0.991721	-0.222242	0.219901	0.99883	0.800721	1.24595
isobutyrylcarnitine	3	vmByUL	finn-b-DM_RETINOPATHY	Diabetic retinopathy (DM_RETINOPATHY) || id:finn-b-DM_RETINOPATHY	exposure	Inverse variance weighted (fixed effects)	17	-0.00117042	0.114124	0.991817	-0.224854	0.222513	0.99883	0.798633	1.24921
isobutyrylcarnitine	4	vmByUL	finn-b-DM_RETINOPATHY	Diabetic retinopathy (DM_RETINOPATHY) || id:finn-b-DM_RETINOPATHY	exposure	MR Egger (bootstrap)	17	-0.149821	0.253127	0.263	-0.64595	0.346307	0.860862	0.524164	1.41384
isobutyrylcarnitine	5	vmByUL	finn-b-DM_RETINOPATHY	Diabetic retinopathy (DM_RETINOPATHY) || id:finn-b-DM_RETINOPATHY	exposure	Simple mode	17	-0.0387008	0.296492	0.897775	-0.619824	0.542423	0.962039	0.538039	1.72017
isobutyrylcarnitine	6	vmByUL	finn-b-DM_RETINOPATHY	Diabetic retinopathy (DM_RETINOPATHY) || id:finn-b-DM_RETINOPATHY	exposure	Weighted mode	17	-0.0195295	0.204378	0.92506	-0.42011	0.381051	0.98066	0.656974	1.46382
isobutyrylcarnitine	7	vmByUL	finn-b-DM_RETINOPATHY	Diabetic retinopathy (DM_RETINOPATHY) || id:finn-b-DM_RETINOPATHY	exposure	Simple median	17	-0.0195567	0.18317	0.914973	-0.378571	0.339457	0.980633	0.68484	1.40419
isobutyrylcarnitine	8	vmByUL	finn-b-DM_RETINOPATHY	Diabetic retinopathy (DM_RETINOPATHY) || id:finn-b-DM_RETINOPATHY	exposure	Weighted median	17	-0.028374	0.172638	0.869451	-0.366744	0.309996	0.972025	0.692987	1.36342
isobutyrylcarnitine	9	vmByUL	finn-b-DM_RETINOPATHY	Diabetic retinopathy (DM_RETINOPATHY) || id:finn-b-DM_RETINOPATHY	exposure	Penalised weighted median	17	-0.028374	0.169824	0.867308	-0.361229	0.304481	0.972025	0.696819	1.35592
isoleucine		id.exposure	id.outcome	outcome	exposure	method	nsnp	b	se	pval	lo_ci	up_ci	or	or_lci95	or_uci95
isoleucine	1	NiUha6	finn-b-DM_RETINOPATHY	Diabetic retinopathy (DM_RETINOPATHY) || id:finn-b-DM_RETINOPATHY	exposure	MR Egger	17	1.37908	0.921521	0.15526	-0.4271	3.18526	3.97126	0.652398	24.1737
isoleucine	2	NiUha6	finn-b-DM_RETINOPATHY	Diabetic retinopathy (DM_RETINOPATHY) || id:finn-b-DM_RETINOPATHY	exposure	Inverse variance weighted (multiplicative random effects)	17	-0.353568	0.440209	0.421869	-1.21638	0.509241	0.702178	0.296302	1.66403
isoleucine	3	NiUha6	finn-b-DM_RETINOPATHY	Diabetic retinopathy (DM_RETINOPATHY) || id:finn-b-DM_RETINOPATHY	exposure	Inverse variance weighted (fixed effects)	17	-0.353568	0.399368	0.375984	-1.13633	0.429193	0.702178	0.320995	1.53602
isoleucine	4	NiUha6	finn-b-DM_RETINOPATHY	Diabetic retinopathy (DM_RETINOPATHY) || id:finn-b-DM_RETINOPATHY	exposure	MR Egger (bootstrap)	17	0.35494	1.22116	0.383	-2.03854	2.74842	1.42609	0.130218	15.618
isoleucine	5	NiUha6	finn-b-DM_RETINOPATHY	Diabetic retinopathy (DM_RETINOPATHY) || id:finn-b-DM_RETINOPATHY	exposure	Simple mode	17	0.249783	0.858184	0.774745	-1.43226	1.93182	1.28375	0.238769	6.90209
isoleucine	6	NiUha6	finn-b-DM_RETINOPATHY	Diabetic retinopathy (DM_RETINOPATHY) || id:finn-b-DM_RETINOPATHY	exposure	Weighted mode	17	0.353613	0.64657	0.591989	-0.913663	1.62089	1.4242	0.401052	5.05759
isoleucine	7	NiUha6	finn-b-DM_RETINOPATHY	Diabetic retinopathy (DM_RETINOPATHY) || id:finn-b-DM_RETINOPATHY	exposure	Simple median	17	-0.470588	0.639504	0.461813	-1.72402	0.782839	0.624635	0.178349	2.18767
isoleucine	8	NiUha6	finn-b-DM_RETINOPATHY	Diabetic retinopathy (DM_RETINOPATHY) || id:finn-b-DM_RETINOPATHY	exposure	Weighted median	17	0.24674	0.542439	0.649202	-0.816442	1.30992	1.27985	0.442002	3.70588
isoleucine	9	NiUha6	finn-b-DM_RETINOPATHY	Diabetic retinopathy (DM_RETINOPATHY) || id:finn-b-DM_RETINOPATHY	exposure	Penalised weighted median	17	0.251105	0.532005	0.636929	-0.791626	1.29384	1.28544	0.453108	3.64675
isovalerate		id.exposure	id.outcome	outcome	exposure	method	nsnp	b	se	pval	lo_ci	up_ci	or	or_lci95	or_uci95
isovalerate	1	SdMTvU	finn-b-DM_RETINOPATHY	Diabetic retinopathy (DM_RETINOPATHY) || id:finn-b-DM_RETINOPATHY	exposure	MR Egger	4	15.0566	22.0666	0.565455	-28.1938	58.3071	3.45954e+06	5.6961e-13	2.10116e+25
isovalerate	2	SdMTvU	finn-b-DM_RETINOPATHY	Diabetic retinopathy (DM_RETINOPATHY) || id:finn-b-DM_RETINOPATHY	exposure	Inverse variance weighted (multiplicative random effects)	4	0.295264	0.554884	0.594644	-0.792309	1.38284	1.34348	0.452798	3.98619
isovalerate	3	SdMTvU	finn-b-DM_RETINOPATHY	Diabetic retinopathy (DM_RETINOPATHY) || id:finn-b-DM_RETINOPATHY	exposure	Inverse variance weighted (fixed effects)	4	0.295264	0.415569	0.477391	-0.519251	1.10978	1.34348	0.594966	3.03369
isovalerate	4	SdMTvU	finn-b-DM_RETINOPATHY	Diabetic retinopathy (DM_RETINOPATHY) || id:finn-b-DM_RETINOPATHY	exposure	MR Egger (bootstrap)	4	1.45371	6.68422	0.288	-11.6474	14.5548	4.27897	8.74206e-06	2.09442e+06
isovalerate	5	SdMTvU	finn-b-DM_RETINOPATHY	Diabetic retinopathy (DM_RETINOPATHY) || id:finn-b-DM_RETINOPATHY	exposure	Simple mode	4	-0.44418	0.819671	0.625546	-2.05073	1.16237	0.64135	0.12864	3.19752
isovalerate	6	SdMTvU	finn-b-DM_RETINOPATHY	Diabetic retinopathy (DM_RETINOPATHY) || id:finn-b-DM_RETINOPATHY	exposure	Weighted mode	4	-0.410206	0.808898	0.647	-1.99565	1.17523	0.663513	0.135926	3.2389
isovalerate	7	SdMTvU	finn-b-DM_RETINOPATHY	Diabetic retinopathy (DM_RETINOPATHY) || id:finn-b-DM_RETINOPATHY	exposure	Simple median	4	-0.0483285	0.556852	0.930839	-1.13976	1.0431	0.952821	0.319896	2.83801
isovalerate	8	SdMTvU	finn-b-DM_RETINOPATHY	Diabetic retinopathy (DM_RETINOPATHY) || id:finn-b-DM_RETINOPATHY	exposure	Weighted median	4	-0.0105317	0.520641	0.983861	-1.03099	1.00992	0.989524	0.356655	2.74539
isovalerate	9	SdMTvU	finn-b-DM_RETINOPATHY	Diabetic retinopathy (DM_RETINOPATHY) || id:finn-b-DM_RETINOPATHY	exposure	Penalised weighted median	4	-0.0105317	0.518206	0.983785	-1.02621	1.00515	0.989524	0.358361	2.73232
isovalerylcarnitine		id.exposure	id.outcome	outcome	exposure	method	nsnp	b	se	pval	lo_ci	up_ci	or	or_lci95	or_uci95
isovalerylcarnitine	1	CSdOTf	finn-b-DM_RETINOPATHY	Diabetic retinopathy (DM_RETINOPATHY) || id:finn-b-DM_RETINOPATHY	exposure	MR Egger	25	0.177616	0.206084	0.397659	-0.226308	0.58154	1.19437	0.797473	1.78879
isovalerylcarnitine	2	CSdOTf	finn-b-DM_RETINOPATHY	Diabetic retinopathy (DM_RETINOPATHY) || id:finn-b-DM_RETINOPATHY	exposure	Inverse variance weighted (multiplicative random effects)	25	0.147933	0.109738	0.177641	-0.0671539	0.363021	1.15944	0.935051	1.43767
isovalerylcarnitine	3	CSdOTf	finn-b-DM_RETINOPATHY	Diabetic retinopathy (DM_RETINOPATHY) || id:finn-b-DM_RETINOPATHY	exposure	Inverse variance weighted (fixed effects)	25	0.147933	0.117281	0.207181	-0.0819381	0.377805	1.15944	0.921329	1.45908
isovalerylcarnitine	4	CSdOTf	finn-b-DM_RETINOPATHY	Diabetic retinopathy (DM_RETINOPATHY) || id:finn-b-DM_RETINOPATHY	exposure	MR Egger (bootstrap)	25	0.129989	0.280434	0.318	-0.419662	0.67964	1.13882	0.657269	1.97317
isovalerylcarnitine	5	CSdOTf	finn-b-DM_RETINOPATHY	Diabetic retinopathy (DM_RETINOPATHY) || id:finn-b-DM_RETINOPATHY	exposure	Simple mode	25	0.0912055	0.268658	0.737197	-0.435365	0.617776	1.09549	0.647029	1.8548
isovalerylcarnitine	6	CSdOTf	finn-b-DM_RETINOPATHY	Diabetic retinopathy (DM_RETINOPATHY) || id:finn-b-DM_RETINOPATHY	exposure	Weighted mode	25	0.164067	0.161961	0.321163	-0.153376	0.48151	1.17829	0.857807	1.61852
isovalerylcarnitine	7	CSdOTf	finn-b-DM_RETINOPATHY	Diabetic retinopathy (DM_RETINOPATHY) || id:finn-b-DM_RETINOPATHY	exposure	Simple median	25	0.0763889	0.185723	0.680848	-0.287628	0.440406	1.07938	0.750041	1.55334
isovalerylcarnitine	8	CSdOTf	finn-b-DM_RETINOPATHY	Diabetic retinopathy (DM_RETINOPATHY) || id:finn-b-DM_RETINOPATHY	exposure	Weighted median	25	0.166044	0.172376	0.335412	-0.171812	0.5039	1.18063	0.842137	1.65516
isovalerylcarnitine	9	CSdOTf	finn-b-DM_RETINOPATHY	Diabetic retinopathy (DM_RETINOPATHY) || id:finn-b-DM_RETINOPATHY	exposure	Penalised weighted median	25	0.166044	0.183538	0.365633	-0.193691	0.525779	1.18063	0.823912	1.69178
kynurenine		id.exposure	id.outcome	outcome	exposure	method	nsnp	b	se	pval	lo_ci	up_ci	or	or_lci95	or_uci95
kynurenine	1	4AR6yc	finn-b-DM_RETINOPATHY	Diabetic retinopathy (DM_RETINOPATHY) || id:finn-b-DM_RETINOPATHY	exposure	MR Egger	44	0.16781	0.47958	0.728156	-0.772168	1.10779	1.18271	0.46201	3.02765
kynurenine	2	4AR6yc	finn-b-DM_RETINOPATHY	Diabetic retinopathy (DM_RETINOPATHY) || id:finn-b-DM_RETINOPATHY	exposure	Inverse variance weighted (multiplicative random effects)	44	0.484003	0.225859	0.0321173	0.0413204	0.926686	1.62256	1.04219	2.52612
kynurenine	3	4AR6yc	finn-b-DM_RETINOPATHY	Diabetic retinopathy (DM_RETINOPATHY) || id:finn-b-DM_RETINOPATHY	exposure	Inverse variance weighted (fixed effects)	44	0.484003	0.183994	0.00852497	0.123375	0.844632	1.62256	1.13131	2.32712
kynurenine	4	4AR6yc	finn-b-DM_RETINOPATHY	Diabetic retinopathy (DM_RETINOPATHY) || id:finn-b-DM_RETINOPATHY	exposure	MR Egger (bootstrap)	44	0.554549	0.553563	0.159	-0.530435	1.63953	1.74116	0.588349	5.15276
kynurenine	5	4AR6yc	finn-b-DM_RETINOPATHY	Diabetic retinopathy (DM_RETINOPATHY) || id:finn-b-DM_RETINOPATHY	exposure	Simple mode	44	0.681915	0.549763	0.22156	-0.39562	1.75945	1.97766	0.673263	5.80924
kynurenine	6	4AR6yc	finn-b-DM_RETINOPATHY	Diabetic retinopathy (DM_RETINOPATHY) || id:finn-b-DM_RETINOPATHY	exposure	Weighted mode	44	-0.135541	0.336767	0.689328	-0.795605	0.524523	0.873244	0.451308	1.68965
kynurenine	7	4AR6yc	finn-b-DM_RETINOPATHY	Diabetic retinopathy (DM_RETINOPATHY) || id:finn-b-DM_RETINOPATHY	exposure	Simple median	44	0.631127	0.295051	0.032432	0.0528276	1.20943	1.87973	1.05425	3.35156
kynurenine	8	4AR6yc	finn-b-DM_RETINOPATHY	Diabetic retinopathy (DM_RETINOPATHY) || id:finn-b-DM_RETINOPATHY	exposure	Weighted median	44	-0.0701135	0.289505	0.808638	-0.637543	0.497316	0.932288	0.528589	1.6443
kynurenine	9	4AR6yc	finn-b-DM_RETINOPATHY	Diabetic retinopathy (DM_RETINOPATHY) || id:finn-b-DM_RETINOPATHY	exposure	Penalised weighted median	44	-0.164131	0.281913	0.560428	-0.716681	0.388418	0.848631	0.488371	1.47465
lactate		id.exposure	id.outcome	outcome	exposure	method	nsnp	b	se	pval	lo_ci	up_ci	or	or_lci95	or_uci95
lactate	1	IEV5x0	finn-b-DM_RETINOPATHY	Diabetic retinopathy (DM_RETINOPATHY) || id:finn-b-DM_RETINOPATHY	exposure	MR Egger	11	-0.990976	1.05705	0.372981	-3.0628	1.08085	0.371214	0.0467566	2.94718
lactate	2	IEV5x0	finn-b-DM_RETINOPATHY	Diabetic retinopathy (DM_RETINOPATHY) || id:finn-b-DM_RETINOPATHY	exposure	Inverse variance weighted (multiplicative random effects)	11	-0.0331679	0.335535	0.921257	-0.690817	0.624481	0.967376	0.501166	1.86728
lactate	3	IEV5x0	finn-b-DM_RETINOPATHY	Diabetic retinopathy (DM_RETINOPATHY) || id:finn-b-DM_RETINOPATHY	exposure	Inverse variance weighted (fixed effects)	11	-0.0331679	0.348612	0.924202	-0.716448	0.650112	0.967376	0.488484	1.91576
lactate	4	IEV5x0	finn-b-DM_RETINOPATHY	Diabetic retinopathy (DM_RETINOPATHY) || id:finn-b-DM_RETINOPATHY	exposure	MR Egger (bootstrap)	11	-0.0110718	1.09602	0.491	-2.15928	2.13713	0.988989	0.115408	8.47511
lactate	5	IEV5x0	finn-b-DM_RETINOPATHY	Diabetic retinopathy (DM_RETINOPATHY) || id:finn-b-DM_RETINOPATHY	exposure	Simple mode	11	0.34179	0.681443	0.626829	-0.993839	1.67742	1.40746	0.370153	5.35172
lactate	6	IEV5x0	finn-b-DM_RETINOPATHY	Diabetic retinopathy (DM_RETINOPATHY) || id:finn-b-DM_RETINOPATHY	exposure	Weighted mode	11	0.223042	0.615192	0.724482	-0.982735	1.42882	1.24987	0.374286	4.17376
lactate	7	IEV5x0	finn-b-DM_RETINOPATHY	Diabetic retinopathy (DM_RETINOPATHY) || id:finn-b-DM_RETINOPATHY	exposure	Simple median	11	0.190909	0.472014	0.685877	-0.734238	1.11606	1.21035	0.479871	3.05279
lactate	8	IEV5x0	finn-b-DM_RETINOPATHY	Diabetic retinopathy (DM_RETINOPATHY) || id:finn-b-DM_RETINOPATHY	exposure	Weighted median	11	-0.0985948	0.472089	0.834567	-1.02389	0.8267	0.90611	0.359195	2.28576
lactate	9	IEV5x0	finn-b-DM_RETINOPATHY	Diabetic retinopathy (DM_RETINOPATHY) || id:finn-b-DM_RETINOPATHY	exposure	Penalised weighted median	11	-0.127919	0.471502	0.78616	-1.05206	0.796225	0.879925	0.349217	2.21716
lathosterol		id.exposure	id.outcome	outcome	exposure	method	nsnp	b	se	pval	lo_ci	up_ci	or	or_lci95	or_uci95
lathosterol	1	vIA4t2	finn-b-DM_RETINOPATHY	Diabetic retinopathy (DM_RETINOPATHY) || id:finn-b-DM_RETINOPATHY	exposure	MR Egger	16	-0.436391	0.315433	0.188186	-1.05464	0.181858	0.646365	0.348318	1.19944
lathosterol	2	vIA4t2	finn-b-DM_RETINOPATHY	Diabetic retinopathy (DM_RETINOPATHY) || id:finn-b-DM_RETINOPATHY	exposure	Inverse variance weighted (multiplicative random effects)	16	-0.126065	0.128974	0.32835	-0.378854	0.126724	0.881558	0.684646	1.1351
lathosterol	3	vIA4t2	finn-b-DM_RETINOPATHY	Diabetic retinopathy (DM_RETINOPATHY) || id:finn-b-DM_RETINOPATHY	exposure	Inverse variance weighted (fixed effects)	16	-0.126065	0.115339	0.274395	-0.352128	0.0999988	0.881558	0.70319	1.10517
lathosterol	4	vIA4t2	finn-b-DM_RETINOPATHY	Diabetic retinopathy (DM_RETINOPATHY) || id:finn-b-DM_RETINOPATHY	exposure	MR Egger (bootstrap)	16	0.0687013	0.244811	0.393	-0.411128	0.548531	1.07112	0.662902	1.73071
lathosterol	5	vIA4t2	finn-b-DM_RETINOPATHY	Diabetic retinopathy (DM_RETINOPATHY) || id:finn-b-DM_RETINOPATHY	exposure	Simple mode	16	0.0589884	0.279091	0.835452	-0.488029	0.606006	1.06076	0.613835	1.8331
lathosterol	6	vIA4t2	finn-b-DM_RETINOPATHY	Diabetic retinopathy (DM_RETINOPATHY) || id:finn-b-DM_RETINOPATHY	exposure	Weighted mode	16	-0.0182124	0.198141	0.927981	-0.406568	0.370144	0.981952	0.665932	1.44794
lathosterol	7	vIA4t2	finn-b-DM_RETINOPATHY	Diabetic retinopathy (DM_RETINOPATHY) || id:finn-b-DM_RETINOPATHY	exposure	Simple median	16	-0.0070362	0.181731	0.969115	-0.363228	0.349156	0.992988	0.695428	1.41787
lathosterol	8	vIA4t2	finn-b-DM_RETINOPATHY	Diabetic retinopathy (DM_RETINOPATHY) || id:finn-b-DM_RETINOPATHY	exposure	Weighted median	16	-0.0028831	0.168949	0.986385	-0.334023	0.328256	0.997121	0.716038	1.38855
lathosterol	9	vIA4t2	finn-b-DM_RETINOPATHY	Diabetic retinopathy (DM_RETINOPATHY) || id:finn-b-DM_RETINOPATHY	exposure	Penalised weighted median	16	0.00265359	0.170061	0.987551	-0.330666	0.335974	1.00266	0.718445	1.3993
laurate		id.exposure	id.outcome	outcome	exposure	method	nsnp	b	se	pval	lo_ci	up_ci	or	or_lci95	or_uci95
laurate	1	3noA3E	finn-b-DM_RETINOPATHY	Diabetic retinopathy (DM_RETINOPATHY) || id:finn-b-DM_RETINOPATHY	exposure	MR Egger	41	0.694165	0.391479	0.0840083	-0.0731349	1.46146	2.00204	0.929475	4.31227
laurate	2	3noA3E	finn-b-DM_RETINOPATHY	Diabetic retinopathy (DM_RETINOPATHY) || id:finn-b-DM_RETINOPATHY	exposure	Inverse variance weighted (multiplicative random effects)	41	0.14219	0.200697	0.478647	-0.251176	0.535556	1.1528	0.777885	1.7084
laurate	3	3noA3E	finn-b-DM_RETINOPATHY	Diabetic retinopathy (DM_RETINOPATHY) || id:finn-b-DM_RETINOPATHY	exposure	Inverse variance weighted (fixed effects)	41	0.14219	0.189688	0.453497	-0.229599	0.513979	1.1528	0.794852	1.67193
laurate	4	3noA3E	finn-b-DM_RETINOPATHY	Diabetic retinopathy (DM_RETINOPATHY) || id:finn-b-DM_RETINOPATHY	exposure	MR Egger (bootstrap)	41	0.0547258	0.600647	0.444	-1.12254	1.23199	1.05625	0.325451	3.42806
laurate	5	3noA3E	finn-b-DM_RETINOPATHY	Diabetic retinopathy (DM_RETINOPATHY) || id:finn-b-DM_RETINOPATHY	exposure	Simple mode	41	0.0864276	0.526518	0.87044	-0.945547	1.1184	1.09027	0.388467	3.05996
laurate	6	3noA3E	finn-b-DM_RETINOPATHY	Diabetic retinopathy (DM_RETINOPATHY) || id:finn-b-DM_RETINOPATHY	exposure	Weighted mode	41	0.193844	0.34414	0.576395	-0.48067	0.868357	1.21391	0.618369	2.38299
laurate	7	3noA3E	finn-b-DM_RETINOPATHY	Diabetic retinopathy (DM_RETINOPATHY) || id:finn-b-DM_RETINOPATHY	exposure	Simple median	41	0.0136986	0.288467	0.962125	-0.551698	0.579095	1.01379	0.575971	1.78442
laurate	8	3noA3E	finn-b-DM_RETINOPATHY	Diabetic retinopathy (DM_RETINOPATHY) || id:finn-b-DM_RETINOPATHY	exposure	Weighted median	41	0.271392	0.315908	0.390294	-0.347788	0.890571	1.31179	0.706249	2.43652
laurate	9	3noA3E	finn-b-DM_RETINOPATHY	Diabetic retinopathy (DM_RETINOPATHY) || id:finn-b-DM_RETINOPATHY	exposure	Penalised weighted median	41	0.272193	0.309019	0.37841	-0.333484	0.87787	1.31284	0.716423	2.40577
laurylcarnitine		id.exposure	id.outcome	outcome	exposure	method	nsnp	b	se	pval	lo_ci	up_ci	or	or_lci95	or_uci95
laurylcarnitine	1	rpc6eF	finn-b-DM_RETINOPATHY	Diabetic retinopathy (DM_RETINOPATHY) || id:finn-b-DM_RETINOPATHY	exposure	MR Egger	13	0.636794	0.474191	0.206355	-0.292621	1.56621	1.89041	0.746305	4.78846
laurylcarnitine	2	rpc6eF	finn-b-DM_RETINOPATHY	Diabetic retinopathy (DM_RETINOPATHY) || id:finn-b-DM_RETINOPATHY	exposure	Inverse variance weighted (multiplicative random effects)	13	0.0965748	0.140561	0.492042	-0.178925	0.372075	1.10139	0.836168	1.45074
laurylcarnitine	3	rpc6eF	finn-b-DM_RETINOPATHY	Diabetic retinopathy (DM_RETINOPATHY) || id:finn-b-DM_RETINOPATHY	exposure	Inverse variance weighted (fixed effects)	13	0.0965748	0.155573	0.534751	-0.208347	0.401497	1.10139	0.811925	1.49406
laurylcarnitine	4	rpc6eF	finn-b-DM_RETINOPATHY	Diabetic retinopathy (DM_RETINOPATHY) || id:finn-b-DM_RETINOPATHY	exposure	MR Egger (bootstrap)	13	-0.223962	0.545775	0.338	-1.29368	0.845758	0.799346	0.274259	2.32974
laurylcarnitine	5	rpc6eF	finn-b-DM_RETINOPATHY	Diabetic retinopathy (DM_RETINOPATHY) || id:finn-b-DM_RETINOPATHY	exposure	Simple mode	13	0.109949	0.343632	0.7545	-0.56357	0.783467	1.11622	0.569174	2.18905
laurylcarnitine	6	rpc6eF	finn-b-DM_RETINOPATHY	Diabetic retinopathy (DM_RETINOPATHY) || id:finn-b-DM_RETINOPATHY	exposure	Weighted mode	13	0.251288	0.346373	0.482064	-0.427602	0.930178	1.28568	0.652071	2.53496
laurylcarnitine	7	rpc6eF	finn-b-DM_RETINOPATHY	Diabetic retinopathy (DM_RETINOPATHY) || id:finn-b-DM_RETINOPATHY	exposure	Simple median	13	0.137615	0.218813	0.529406	-0.291259	0.566489	1.14753	0.747322	1.76207
laurylcarnitine	8	rpc6eF	finn-b-DM_RETINOPATHY	Diabetic retinopathy (DM_RETINOPATHY) || id:finn-b-DM_RETINOPATHY	exposure	Weighted median	13	0.193333	0.206978	0.350264	-0.212343	0.599009	1.21329	0.808687	1.82031
laurylcarnitine	9	rpc6eF	finn-b-DM_RETINOPATHY	Diabetic retinopathy (DM_RETINOPATHY) || id:finn-b-DM_RETINOPATHY	exposure	Penalised weighted median	13	0.19648	0.207611	0.343954	-0.210439	0.603398	1.21711	0.810229	1.82832
leucine		id.exposure	id.outcome	outcome	exposure	method	nsnp	b	se	pval	lo_ci	up_ci	or	or_lci95	or_uci95
leucine	1	ytOHpp	finn-b-DM_RETINOPATHY	Diabetic retinopathy (DM_RETINOPATHY) || id:finn-b-DM_RETINOPATHY	exposure	MR Egger	209	0.588869	1.16557	0.613942	-1.69565	2.87339	1.80195	0.18348	17.6969
leucine	2	ytOHpp	finn-b-DM_RETINOPATHY	Diabetic retinopathy (DM_RETINOPATHY) || id:finn-b-DM_RETINOPATHY	exposure	Inverse variance weighted (multiplicative random effects)	209	0.188032	0.210365	0.37141	-0.224284	0.600348	1.20687	0.799088	1.82275
leucine	3	ytOHpp	finn-b-DM_RETINOPATHY	Diabetic retinopathy (DM_RETINOPATHY) || id:finn-b-DM_RETINOPATHY	exposure	Inverse variance weighted (fixed effects)	209	0.188032	0.202078	0.352118	-0.208042	0.584105	1.20687	0.812173	1.79339
leucine	4	ytOHpp	finn-b-DM_RETINOPATHY	Diabetic retinopathy (DM_RETINOPATHY) || id:finn-b-DM_RETINOPATHY	exposure	MR Egger (bootstrap)	209	0.429252	1.03703	0.348	-1.60333	2.46183	1.53611	0.201226	11.7263
leucine	5	ytOHpp	finn-b-DM_RETINOPATHY	Diabetic retinopathy (DM_RETINOPATHY) || id:finn-b-DM_RETINOPATHY	exposure	Simple mode	209	0.315795	0.975601	0.746496	-1.59638	2.22797	1.37135	0.202628	9.28103
leucine	6	ytOHpp	finn-b-DM_RETINOPATHY	Diabetic retinopathy (DM_RETINOPATHY) || id:finn-b-DM_RETINOPATHY	exposure	Weighted mode	209	0.673791	0.887018	0.448345	-1.06476	2.41235	1.96166	0.344809	11.1601
leucine	7	ytOHpp	finn-b-DM_RETINOPATHY	Diabetic retinopathy (DM_RETINOPATHY) || id:finn-b-DM_RETINOPATHY	exposure	Simple median	209	0.05	0.304927	0.869752	-0.547656	0.647656	1.05127	0.578304	1.91106
leucine	8	ytOHpp	finn-b-DM_RETINOPATHY	Diabetic retinopathy (DM_RETINOPATHY) || id:finn-b-DM_RETINOPATHY	exposure	Weighted median	209	0.23385	0.303718	0.441326	-0.361438	0.829137	1.26345	0.696674	2.29134
leucine	9	ytOHpp	finn-b-DM_RETINOPATHY	Diabetic retinopathy (DM_RETINOPATHY) || id:finn-b-DM_RETINOPATHY	exposure	Penalised weighted median	209	0.234996	0.301248	0.435348	-0.355451	0.825442	1.2649	0.700857	2.28289
leucylleucine		id.exposure	id.outcome	outcome	exposure	method	nsnp	b	se	pval	lo_ci	up_ci	or	or_lci95	or_uci95
leucylleucine	1	9B7Gbz	finn-b-DM_RETINOPATHY	Diabetic retinopathy (DM_RETINOPATHY) || id:finn-b-DM_RETINOPATHY	exposure	MR Egger	11	0.214728	0.501642	0.678676	-0.76849	1.19795	1.23952	0.463713	3.3133
leucylleucine	2	9B7Gbz	finn-b-DM_RETINOPATHY	Diabetic retinopathy (DM_RETINOPATHY) || id:finn-b-DM_RETINOPATHY	exposure	Inverse variance weighted (multiplicative random effects)	11	-0.128587	0.137003	0.347952	-0.397112	0.139939	0.879337	0.672259	1.1502
leucylleucine	3	9B7Gbz	finn-b-DM_RETINOPATHY	Diabetic retinopathy (DM_RETINOPATHY) || id:finn-b-DM_RETINOPATHY	exposure	Inverse variance weighted (fixed effects)	11	-0.128587	0.160057	0.421756	-0.442299	0.185126	0.879337	0.642557	1.20337
leucylleucine	4	9B7Gbz	finn-b-DM_RETINOPATHY	Diabetic retinopathy (DM_RETINOPATHY) || id:finn-b-DM_RETINOPATHY	exposure	MR Egger (bootstrap)	11	-0.608913	0.53404	0.105	-1.65563	0.437805	0.543942	0.190972	1.5493
leucylleucine	5	9B7Gbz	finn-b-DM_RETINOPATHY	Diabetic retinopathy (DM_RETINOPATHY) || id:finn-b-DM_RETINOPATHY	exposure	Simple mode	11	-0.092967	0.402067	0.821804	-0.881019	0.695085	0.911224	0.414361	2.00388
leucylleucine	6	9B7Gbz	finn-b-DM_RETINOPATHY	Diabetic retinopathy (DM_RETINOPATHY) || id:finn-b-DM_RETINOPATHY	exposure	Weighted mode	11	-0.251733	0.292415	0.409472	-0.824866	0.3214	0.777452	0.438294	1.37906
leucylleucine	7	9B7Gbz	finn-b-DM_RETINOPATHY	Diabetic retinopathy (DM_RETINOPATHY) || id:finn-b-DM_RETINOPATHY	exposure	Simple median	11	-0.0541872	0.233006	0.816106	-0.51088	0.402505	0.947255	0.599968	1.49557
leucylleucine	8	9B7Gbz	finn-b-DM_RETINOPATHY	Diabetic retinopathy (DM_RETINOPATHY) || id:finn-b-DM_RETINOPATHY	exposure	Weighted median	11	-0.194191	0.225251	0.388628	-0.635683	0.247301	0.823501	0.529574	1.28056
leucylleucine	9	9B7Gbz	finn-b-DM_RETINOPATHY	Diabetic retinopathy (DM_RETINOPATHY) || id:finn-b-DM_RETINOPATHY	exposure	Penalised weighted median	11	-0.194191	0.2239	0.385772	-0.633034	0.244653	0.823501	0.530978	1.27718
levulinate (4-oxovalerate)		id.exposure	id.outcome	outcome	exposure	method	nsnp	b	se	pval	lo_ci	up_ci	or	or_lci95	or_uci95
levulinate (4-oxovalerate)	1	9SO5j4	finn-b-DM_RETINOPATHY	Diabetic retinopathy (DM_RETINOPATHY) || id:finn-b-DM_RETINOPATHY	exposure	MR Egger	59	0.242105	0.576095	0.675881	-0.88704	1.37125	1.27393	0.411873	3.94027
levulinate (4-oxovalerate)	2	9SO5j4	finn-b-DM_RETINOPATHY	Diabetic retinopathy (DM_RETINOPATHY) || id:finn-b-DM_RETINOPATHY	exposure	Inverse variance weighted (multiplicative random effects)	59	0.177962	0.153563	0.246502	-0.123021	0.478946	1.19478	0.884245	1.61437
levulinate (4-oxovalerate)	3	9SO5j4	finn-b-DM_RETINOPATHY	Diabetic retinopathy (DM_RETINOPATHY) || id:finn-b-DM_RETINOPATHY	exposure	Inverse variance weighted (fixed effects)	59	0.177962	0.187424	0.342357	-0.189388	0.545313	1.19478	0.827465	1.72515
levulinate (4-oxovalerate)	4	9SO5j4	finn-b-DM_RETINOPATHY	Diabetic retinopathy (DM_RETINOPATHY) || id:finn-b-DM_RETINOPATHY	exposure	MR Egger (bootstrap)	59	0.129207	0.609552	0.422	-1.06552	1.32393	1.13793	0.34455	3.75816
levulinate (4-oxovalerate)	5	9SO5j4	finn-b-DM_RETINOPATHY	Diabetic retinopathy (DM_RETINOPATHY) || id:finn-b-DM_RETINOPATHY	exposure	Simple mode	59	0.519332	0.685117	0.451509	-0.823497	1.86216	1.6809	0.438894	6.43763
levulinate (4-oxovalerate)	6	9SO5j4	finn-b-DM_RETINOPATHY	Diabetic retinopathy (DM_RETINOPATHY) || id:finn-b-DM_RETINOPATHY	exposure	Weighted mode	59	0.619262	0.614038	0.317399	-0.584252	1.82278	1.85756	0.557523	6.18902
levulinate (4-oxovalerate)	7	9SO5j4	finn-b-DM_RETINOPATHY	Diabetic retinopathy (DM_RETINOPATHY) || id:finn-b-DM_RETINOPATHY	exposure	Simple median	59	0.356322	0.256344	0.164525	-0.146113	0.858756	1.42807	0.86406	2.36022
levulinate (4-oxovalerate)	8	9SO5j4	finn-b-DM_RETINOPATHY	Diabetic retinopathy (DM_RETINOPATHY) || id:finn-b-DM_RETINOPATHY	exposure	Weighted median	59	0.370843	0.260416	0.154434	-0.139572	0.881258	1.44896	0.86973	2.41393
levulinate (4-oxovalerate)	9	9SO5j4	finn-b-DM_RETINOPATHY	Diabetic retinopathy (DM_RETINOPATHY) || id:finn-b-DM_RETINOPATHY	exposure	Penalised weighted median	59	0.375054	0.257703	0.145566	-0.130044	0.880152	1.45507	0.878057	2.41127
linoleate		id.exposure	id.outcome	outcome	exposure	method	nsnp	b	se	pval	lo_ci	up_ci	or	or_lci95	or_uci95
linoleate	1	zhRqq4	finn-b-DM_RETINOPATHY	Diabetic retinopathy (DM_RETINOPATHY) || id:finn-b-DM_RETINOPATHY	exposure	MR Egger	17	-0.315652	1.08426	0.774946	-2.44081	1.8095	0.729313	0.0870904	6.10742
linoleate	2	zhRqq4	finn-b-DM_RETINOPATHY	Diabetic retinopathy (DM_RETINOPATHY) || id:finn-b-DM_RETINOPATHY	exposure	Inverse variance weighted (multiplicative random effects)	17	-0.401531	0.232716	0.0844536	-0.857655	0.0545929	0.669294	0.424155	1.05611
linoleate	3	zhRqq4	finn-b-DM_RETINOPATHY	Diabetic retinopathy (DM_RETINOPATHY) || id:finn-b-DM_RETINOPATHY	exposure	Inverse variance weighted (fixed effects)	17	-0.401531	0.284509	0.158153	-0.959169	0.156107	0.669294	0.383211	1.16895
linoleate	4	zhRqq4	finn-b-DM_RETINOPATHY	Diabetic retinopathy (DM_RETINOPATHY) || id:finn-b-DM_RETINOPATHY	exposure	MR Egger (bootstrap)	17	-0.0292856	0.809104	0.482	-1.61513	1.55656	0.971139	0.198865	4.74248
linoleate	5	zhRqq4	finn-b-DM_RETINOPATHY	Diabetic retinopathy (DM_RETINOPATHY) || id:finn-b-DM_RETINOPATHY	exposure	Simple mode	17	-0.949463	0.686261	0.185503	-2.29454	0.395609	0.386949	0.100808	1.48529
linoleate	6	zhRqq4	finn-b-DM_RETINOPATHY	Diabetic retinopathy (DM_RETINOPATHY) || id:finn-b-DM_RETINOPATHY	exposure	Weighted mode	17	-0.849682	0.683279	0.231583	-2.18891	0.489545	0.427551	0.112039	1.63157
linoleate	7	zhRqq4	finn-b-DM_RETINOPATHY	Diabetic retinopathy (DM_RETINOPATHY) || id:finn-b-DM_RETINOPATHY	exposure	Simple median	17	-0.671756	0.403553	0.095992	-1.46272	0.119208	0.510811	0.231605	1.1266
linoleate	8	zhRqq4	finn-b-DM_RETINOPATHY	Diabetic retinopathy (DM_RETINOPATHY) || id:finn-b-DM_RETINOPATHY	exposure	Weighted median	17	-0.666338	0.396933	0.0932068	-1.44433	0.11165	0.513586	0.235905	1.11812
linoleate	9	zhRqq4	finn-b-DM_RETINOPATHY	Diabetic retinopathy (DM_RETINOPATHY) || id:finn-b-DM_RETINOPATHY	exposure	Penalised weighted median	17	-0.666338	0.378181	0.0780771	-1.40757	0.0748974	0.513586	0.244736	1.07777
linolenate		id.exposure	id.outcome	outcome	exposure	method	nsnp	b	se	pval	lo_ci	up_ci	or	or_lci95	or_uci95
linolenate	1	4K1BFp	finn-b-DM_RETINOPATHY	Diabetic retinopathy (DM_RETINOPATHY) || id:finn-b-DM_RETINOPATHY	exposure	MR Egger	5	1.22245	0.698239	0.178287	-0.146094	2.591	3.39551	0.864076	13.3431
linolenate	2	4K1BFp	finn-b-DM_RETINOPATHY	Diabetic retinopathy (DM_RETINOPATHY) || id:finn-b-DM_RETINOPATHY	exposure	Inverse variance weighted (multiplicative random effects)	5	0.360953	0.278428	0.194839	-0.184765	0.906671	1.4347	0.831299	2.47607
linolenate	3	4K1BFp	finn-b-DM_RETINOPATHY	Diabetic retinopathy (DM_RETINOPATHY) || id:finn-b-DM_RETINOPATHY	exposure	Inverse variance weighted (fixed effects)	5	0.360953	0.299616	0.228311	-0.226294	0.9482	1.4347	0.797484	2.58106
linolenate	4	4K1BFp	finn-b-DM_RETINOPATHY	Diabetic retinopathy (DM_RETINOPATHY) || id:finn-b-DM_RETINOPATHY	exposure	MR Egger (bootstrap)	5	-0.443122	0.977525	0.324	-2.35907	1.47283	0.642029	0.0945079	4.36155
linolenate	5	4K1BFp	finn-b-DM_RETINOPATHY	Diabetic retinopathy (DM_RETINOPATHY) || id:finn-b-DM_RETINOPATHY	exposure	Simple mode	5	0.642747	0.545147	0.303726	-0.425741	1.71124	1.9017	0.653285	5.53579
linolenate	6	4K1BFp	finn-b-DM_RETINOPATHY	Diabetic retinopathy (DM_RETINOPATHY) || id:finn-b-DM_RETINOPATHY	exposure	Weighted mode	5	0.437836	0.527885	0.453497	-0.596819	1.47249	1.54935	0.55056	4.36009
linolenate	7	4K1BFp	finn-b-DM_RETINOPATHY	Diabetic retinopathy (DM_RETINOPATHY) || id:finn-b-DM_RETINOPATHY	exposure	Simple median	5	0.302839	0.407718	0.457623	-0.496288	1.10197	1.3537	0.608786	3.01008
linolenate	8	4K1BFp	finn-b-DM_RETINOPATHY	Diabetic retinopathy (DM_RETINOPATHY) || id:finn-b-DM_RETINOPATHY	exposure	Weighted median	5	0.375007	0.39069	0.337126	-0.390745	1.14076	1.455	0.676553	3.12914
linolenate	9	4K1BFp	finn-b-DM_RETINOPATHY	Diabetic retinopathy (DM_RETINOPATHY) || id:finn-b-DM_RETINOPATHY	exposure	Penalised weighted median	5	0.375007	0.385879	0.331137	-0.381316	1.13133	1.455	0.682962	3.09978
lysine		id.exposure	id.outcome	outcome	exposure	method	nsnp	b	se	pval	lo_ci	up_ci	or	or_lci95	or_uci95
lysine	1	DY4Hm0	finn-b-DM_RETINOPATHY	Diabetic retinopathy (DM_RETINOPATHY) || id:finn-b-DM_RETINOPATHY	exposure	MR Egger	25	0.106053	1.82294	0.95411	-3.46691	3.67901	1.11188	0.0312135	39.6072
lysine	2	DY4Hm0	finn-b-DM_RETINOPATHY	Diabetic retinopathy (DM_RETINOPATHY) || id:finn-b-DM_RETINOPATHY	exposure	Inverse variance weighted (multiplicative random effects)	25	0.579779	0.312615	0.0636519	-0.0329465	1.19251	1.78564	0.96759	3.29533
lysine	3	DY4Hm0	finn-b-DM_RETINOPATHY	Diabetic retinopathy (DM_RETINOPATHY) || id:finn-b-DM_RETINOPATHY	exposure	Inverse variance weighted (fixed effects)	25	0.579779	0.368838	0.115972	-0.143144	1.3027	1.78564	0.86663	3.67923
lysine	4	DY4Hm0	finn-b-DM_RETINOPATHY	Diabetic retinopathy (DM_RETINOPATHY) || id:finn-b-DM_RETINOPATHY	exposure	MR Egger (bootstrap)	25	1.05957	0.822043	0.086	-0.551634	2.67077	2.88513	0.576008	14.4512
lysine	5	DY4Hm0	finn-b-DM_RETINOPATHY	Diabetic retinopathy (DM_RETINOPATHY) || id:finn-b-DM_RETINOPATHY	exposure	Simple mode	25	0.403122	0.87386	0.648729	-1.30964	2.11589	1.49649	0.269916	8.29695
lysine	6	DY4Hm0	finn-b-DM_RETINOPATHY	Diabetic retinopathy (DM_RETINOPATHY) || id:finn-b-DM_RETINOPATHY	exposure	Weighted mode	25	0.801397	0.619327	0.207987	-0.412484	2.01528	2.22865	0.662004	7.50282
lysine	7	DY4Hm0	finn-b-DM_RETINOPATHY	Diabetic retinopathy (DM_RETINOPATHY) || id:finn-b-DM_RETINOPATHY	exposure	Simple median	25	0.802326	0.532715	0.13204	-0.241796	1.84645	2.23072	0.785216	6.33726
lysine	8	DY4Hm0	finn-b-DM_RETINOPATHY	Diabetic retinopathy (DM_RETINOPATHY) || id:finn-b-DM_RETINOPATHY	exposure	Weighted median	25	0.848932	0.496448	0.0872633	-0.124105	1.82197	2.33715	0.883287	6.18403
lysine	9	DY4Hm0	finn-b-DM_RETINOPATHY	Diabetic retinopathy (DM_RETINOPATHY) || id:finn-b-DM_RETINOPATHY	exposure	Penalised weighted median	25	0.85608	0.524945	0.102932	-0.172811	1.88497	2.35392	0.841297	6.58617
malate		id.exposure	id.outcome	outcome	exposure	method	nsnp	b	se	pval	lo_ci	up_ci	or	or_lci95	or_uci95
malate	1	8ME1db	finn-b-DM_RETINOPATHY	Diabetic retinopathy (DM_RETINOPATHY) || id:finn-b-DM_RETINOPATHY	exposure	MR Egger	17	-0.108705	0.930738	0.908573	-1.93295	1.71554	0.896995	0.14472	5.55969
malate	2	8ME1db	finn-b-DM_RETINOPATHY	Diabetic retinopathy (DM_RETINOPATHY) || id:finn-b-DM_RETINOPATHY	exposure	Inverse variance weighted (multiplicative random effects)	17	0.249131	0.169645	0.141956	-0.0833726	0.581634	1.28291	0.920008	1.78896
malate	3	8ME1db	finn-b-DM_RETINOPATHY	Diabetic retinopathy (DM_RETINOPATHY) || id:finn-b-DM_RETINOPATHY	exposure	Inverse variance weighted (fixed effects)	17	0.249131	0.248599	0.316277	-0.238124	0.736386	1.28291	0.788105	2.08837
malate	4	8ME1db	finn-b-DM_RETINOPATHY	Diabetic retinopathy (DM_RETINOPATHY) || id:finn-b-DM_RETINOPATHY	exposure	MR Egger (bootstrap)	17	0.435663	0.599524	0.237	-0.739404	1.61073	1.54599	0.477398	5.00647
malate	5	8ME1db	finn-b-DM_RETINOPATHY	Diabetic retinopathy (DM_RETINOPATHY) || id:finn-b-DM_RETINOPATHY	exposure	Simple mode	17	0.294197	0.49701	0.562167	-0.679943	1.26834	1.34205	0.506646	3.55494
malate	6	8ME1db	finn-b-DM_RETINOPATHY	Diabetic retinopathy (DM_RETINOPATHY) || id:finn-b-DM_RETINOPATHY	exposure	Weighted mode	17	0.251121	0.453299	0.587249	-0.637345	1.13959	1.28547	0.528694	3.12548
malate	7	8ME1db	finn-b-DM_RETINOPATHY	Diabetic retinopathy (DM_RETINOPATHY) || id:finn-b-DM_RETINOPATHY	exposure	Simple median	17	0.28777	0.324455	0.375115	-0.348162	0.923701	1.33345	0.705985	2.51859
malate	8	8ME1db	finn-b-DM_RETINOPATHY	Diabetic retinopathy (DM_RETINOPATHY) || id:finn-b-DM_RETINOPATHY	exposure	Weighted median	17	0.241298	0.323838	0.456198	-0.393423	0.87602	1.2729	0.674743	2.40132
malate	9	8ME1db	finn-b-DM_RETINOPATHY	Diabetic retinopathy (DM_RETINOPATHY) || id:finn-b-DM_RETINOPATHY	exposure	Penalised weighted median	17	0.241298	0.32718	0.460813	-0.399975	0.882572	1.2729	0.670337	2.41711
mannitol		id.exposure	id.outcome	outcome	exposure	method	nsnp	b	se	pval	lo_ci	up_ci	or	or_lci95	or_uci95
mannitol	1	YFk9hy	finn-b-DM_RETINOPATHY	Diabetic retinopathy (DM_RETINOPATHY) || id:finn-b-DM_RETINOPATHY	exposure	MR Egger	13	0.352094	0.213596	0.127506	-0.0665539	0.770742	1.42204	0.935612	2.16137
mannitol	2	YFk9hy	finn-b-DM_RETINOPATHY	Diabetic retinopathy (DM_RETINOPATHY) || id:finn-b-DM_RETINOPATHY	exposure	Inverse variance weighted (multiplicative random effects)	13	0.125062	0.0688383	0.0692558	-0.00986128	0.259985	1.13322	0.990187	1.29691
mannitol	3	YFk9hy	finn-b-DM_RETINOPATHY	Diabetic retinopathy (DM_RETINOPATHY) || id:finn-b-DM_RETINOPATHY	exposure	Inverse variance weighted (fixed effects)	13	0.125062	0.0691248	0.0704172	-0.0104228	0.260546	1.13322	0.989631	1.29764
mannitol	4	YFk9hy	finn-b-DM_RETINOPATHY	Diabetic retinopathy (DM_RETINOPATHY) || id:finn-b-DM_RETINOPATHY	exposure	MR Egger (bootstrap)	13	0.169712	0.135594	0.08	-0.0960535	0.435477	1.18496	0.908415	1.5457
mannitol	5	YFk9hy	finn-b-DM_RETINOPATHY	Diabetic retinopathy (DM_RETINOPATHY) || id:finn-b-DM_RETINOPATHY	exposure	Simple mode	13	0.182352	0.15309	0.256627	-0.117706	0.482409	1.20004	0.888958	1.61997
mannitol	6	YFk9hy	finn-b-DM_RETINOPATHY	Diabetic retinopathy (DM_RETINOPATHY) || id:finn-b-DM_RETINOPATHY	exposure	Weighted mode	13	0.228872	0.144075	0.138146	-0.0535156	0.511259	1.25718	0.947891	1.66739
mannitol	7	YFk9hy	finn-b-DM_RETINOPATHY	Diabetic retinopathy (DM_RETINOPATHY) || id:finn-b-DM_RETINOPATHY	exposure	Simple median	13	0.152212	0.106409	0.152589	-0.0563494	0.360774	1.16441	0.945209	1.43444
mannitol	8	YFk9hy	finn-b-DM_RETINOPATHY	Diabetic retinopathy (DM_RETINOPATHY) || id:finn-b-DM_RETINOPATHY	exposure	Weighted median	13	0.159271	0.0999734	0.11113	-0.036677	0.355219	1.17266	0.963987	1.42649
mannitol	9	YFk9hy	finn-b-DM_RETINOPATHY	Diabetic retinopathy (DM_RETINOPATHY) || id:finn-b-DM_RETINOPATHY	exposure	Penalised weighted median	13	0.162188	0.0956221	0.0898599	-0.0252311	0.349607	1.17608	0.975085	1.41851
mannose		id.exposure	id.outcome	outcome	exposure	method	nsnp	b	se	pval	lo_ci	up_ci	or	or_lci95	or_uci95
mannose	1	T32BKt	finn-b-DM_RETINOPATHY	Diabetic retinopathy (DM_RETINOPATHY) || id:finn-b-DM_RETINOPATHY	exposure	MR Egger	27	0.33681	0.434632	0.445648	-0.515068	1.18869	1.40047	0.59746	3.28277
mannose	2	T32BKt	finn-b-DM_RETINOPATHY	Diabetic retinopathy (DM_RETINOPATHY) || id:finn-b-DM_RETINOPATHY	exposure	Inverse variance weighted (multiplicative random effects)	27	0.10472	0.189228	0.579984	-0.266167	0.475608	1.1104	0.766311	1.60899
mannose	3	T32BKt	finn-b-DM_RETINOPATHY	Diabetic retinopathy (DM_RETINOPATHY) || id:finn-b-DM_RETINOPATHY	exposure	Inverse variance weighted (fixed effects)	27	0.10472	0.161528	0.516783	-0.211874	0.421315	1.1104	0.809066	1.52396
mannose	4	T32BKt	finn-b-DM_RETINOPATHY	Diabetic retinopathy (DM_RETINOPATHY) || id:finn-b-DM_RETINOPATHY	exposure	MR Egger (bootstrap)	27	0.519725	0.287847	0.037	-0.0444547	1.0839	1.68156	0.956519	2.9562
mannose	5	T32BKt	finn-b-DM_RETINOPATHY	Diabetic retinopathy (DM_RETINOPATHY) || id:finn-b-DM_RETINOPATHY	exposure	Simple mode	27	0.143272	0.456162	0.755966	-0.750807	1.03735	1.15404	0.471986	2.82173
mannose	6	T32BKt	finn-b-DM_RETINOPATHY	Diabetic retinopathy (DM_RETINOPATHY) || id:finn-b-DM_RETINOPATHY	exposure	Weighted mode	27	0.381664	0.266247	0.163633	-0.14018	0.903508	1.46472	0.869202	2.46825
mannose	7	T32BKt	finn-b-DM_RETINOPATHY	Diabetic retinopathy (DM_RETINOPATHY) || id:finn-b-DM_RETINOPATHY	exposure	Simple median	27	-0.0629371	0.287904	0.826958	-0.627229	0.501355	0.939003	0.53407	1.65096
mannose	8	T32BKt	finn-b-DM_RETINOPATHY	Diabetic retinopathy (DM_RETINOPATHY) || id:finn-b-DM_RETINOPATHY	exposure	Weighted median	27	0.364836	0.248674	0.142342	-0.122565	0.852236	1.44028	0.884649	2.34488
mannose	9	T32BKt	finn-b-DM_RETINOPATHY	Diabetic retinopathy (DM_RETINOPATHY) || id:finn-b-DM_RETINOPATHY	exposure	Penalised weighted median	27	0.373632	0.247294	0.130819	-0.111064	0.858329	1.453	0.894881	2.35921
margarate		id.exposure	id.outcome	outcome	exposure	method	nsnp	b	se	pval	lo_ci	up_ci	or	or_lci95	or_uci95
margarate	1	AT9xxo	finn-b-DM_RETINOPATHY	Diabetic retinopathy (DM_RETINOPATHY) || id:finn-b-DM_RETINOPATHY	exposure	MR Egger	7	-0.12455	1.15522	0.918335	-2.38878	2.13968	0.882894	0.0917419	8.49668
margarate	2	AT9xxo	finn-b-DM_RETINOPATHY	Diabetic retinopathy (DM_RETINOPATHY) || id:finn-b-DM_RETINOPATHY	exposure	Inverse variance weighted (multiplicative random effects)	7	0.0752741	0.322394	0.815385	-0.556618	0.707167	1.07818	0.573144	2.02824
margarate	3	AT9xxo	finn-b-DM_RETINOPATHY	Diabetic retinopathy (DM_RETINOPATHY) || id:finn-b-DM_RETINOPATHY	exposure	Inverse variance weighted (fixed effects)	7	0.0752741	0.317314	0.812484	-0.546662	0.69721	1.07818	0.578879	2.00814
margarate	4	AT9xxo	finn-b-DM_RETINOPATHY	Diabetic retinopathy (DM_RETINOPATHY) || id:finn-b-DM_RETINOPATHY	exposure	MR Egger (bootstrap)	7	-0.280354	0.857793	0.364	-1.96163	1.40092	0.755517	0.140629	4.05893
margarate	5	AT9xxo	finn-b-DM_RETINOPATHY	Diabetic retinopathy (DM_RETINOPATHY) || id:finn-b-DM_RETINOPATHY	exposure	Simple mode	7	0.650206	0.722531	0.402844	-0.765955	2.06637	1.91594	0.46489	7.89609
margarate	6	AT9xxo	finn-b-DM_RETINOPATHY	Diabetic retinopathy (DM_RETINOPATHY) || id:finn-b-DM_RETINOPATHY	exposure	Weighted mode	7	0.568874	0.760829	0.482904	-0.922352	2.0601	1.76628	0.397583	7.84675
margarate	7	AT9xxo	finn-b-DM_RETINOPATHY	Diabetic retinopathy (DM_RETINOPATHY) || id:finn-b-DM_RETINOPATHY	exposure	Simple median	7	0.0921986	0.488376	0.85026	-0.865018	1.04942	1.09658	0.421044	2.85598
margarate	8	AT9xxo	finn-b-DM_RETINOPATHY	Diabetic retinopathy (DM_RETINOPATHY) || id:finn-b-DM_RETINOPATHY	exposure	Weighted median	7	0.0715849	0.427938	0.867151	-0.767174	0.910344	1.07421	0.464323	2.48518
margarate	9	AT9xxo	finn-b-DM_RETINOPATHY	Diabetic retinopathy (DM_RETINOPATHY) || id:finn-b-DM_RETINOPATHY	exposure	Penalised weighted median	7	0.0715849	0.437365	0.869989	-0.785651	0.92882	1.07421	0.455823	2.53152
methionine		id.exposure	id.outcome	outcome	exposure	method	nsnp	b	se	pval	lo_ci	up_ci	or	or_lci95	or_uci95
methionine	1	D9l2Wx	finn-b-DM_RETINOPATHY	Diabetic retinopathy (DM_RETINOPATHY) || id:finn-b-DM_RETINOPATHY	exposure	MR Egger	22	-0.86507	1.65597	0.607135	-4.11078	2.38064	0.421022	0.016395	10.8118
methionine	2	D9l2Wx	finn-b-DM_RETINOPATHY	Diabetic retinopathy (DM_RETINOPATHY) || id:finn-b-DM_RETINOPATHY	exposure	Inverse variance weighted (multiplicative random effects)	22	0.230445	0.436582	0.59761	-0.625255	1.08615	1.25916	0.535125	2.96283
methionine	3	D9l2Wx	finn-b-DM_RETINOPATHY	Diabetic retinopathy (DM_RETINOPATHY) || id:finn-b-DM_RETINOPATHY	exposure	Inverse variance weighted (fixed effects)	22	0.230445	0.457087	0.614148	-0.665445	1.12634	1.25916	0.514045	3.08433
methionine	4	D9l2Wx	finn-b-DM_RETINOPATHY	Diabetic retinopathy (DM_RETINOPATHY) || id:finn-b-DM_RETINOPATHY	exposure	MR Egger (bootstrap)	22	1.09195	1.5736	0.244	-1.9923	4.17621	2.98009	0.136382	65.1184
methionine	5	D9l2Wx	finn-b-DM_RETINOPATHY	Diabetic retinopathy (DM_RETINOPATHY) || id:finn-b-DM_RETINOPATHY	exposure	Simple mode	22	0.0956785	1.1754	0.935894	-2.2081	2.39945	1.10041	0.10991	11.0172
methionine	6	D9l2Wx	finn-b-DM_RETINOPATHY	Diabetic retinopathy (DM_RETINOPATHY) || id:finn-b-DM_RETINOPATHY	exposure	Weighted mode	22	-0.111803	1.01563	0.913389	-2.10243	1.87883	0.89422	0.122159	6.54581
methionine	7	D9l2Wx	finn-b-DM_RETINOPATHY	Diabetic retinopathy (DM_RETINOPATHY) || id:finn-b-DM_RETINOPATHY	exposure	Simple median	22	0.506494	0.653747	0.438484	-0.77485	1.78784	1.65946	0.460773	5.97651
methionine	8	D9l2Wx	finn-b-DM_RETINOPATHY	Diabetic retinopathy (DM_RETINOPATHY) || id:finn-b-DM_RETINOPATHY	exposure	Weighted median	22	0.430403	0.645898	0.505179	-0.835558	1.69636	1.53788	0.433633	5.45407
methionine	9	D9l2Wx	finn-b-DM_RETINOPATHY	Diabetic retinopathy (DM_RETINOPATHY) || id:finn-b-DM_RETINOPATHY	exposure	Penalised weighted median	22	0.430403	0.646894	0.505835	-0.83751	1.69831	1.53788	0.432787	5.46473
metoprolol acid metabolite		id.exposure	id.outcome	outcome	exposure	method	nsnp	b	se	pval	lo_ci	up_ci	or	or_lci95	or_uci95
metoprolol acid metabolite	1	HWD3rZ	finn-b-DM_RETINOPATHY	Diabetic retinopathy (DM_RETINOPATHY) || id:finn-b-DM_RETINOPATHY	exposure	MR Egger	34	-0.0055489	0.016301	0.735778	-0.0374989	0.0264011	0.994466	0.963195	1.02675
metoprolol acid metabolite	2	HWD3rZ	finn-b-DM_RETINOPATHY	Diabetic retinopathy (DM_RETINOPATHY) || id:finn-b-DM_RETINOPATHY	exposure	Inverse variance weighted (multiplicative random effects)	34	-0.0227093	0.00803689	0.00471877	-0.0384616	-0.00695697	0.977547	0.962269	0.993067
metoprolol acid metabolite	3	HWD3rZ	finn-b-DM_RETINOPATHY	Diabetic retinopathy (DM_RETINOPATHY) || id:finn-b-DM_RETINOPATHY	exposure	Inverse variance weighted (fixed effects)	34	-0.0227093	0.00924591	0.0140437	-0.0408313	-0.00458729	0.977547	0.959991	0.995423
metoprolol acid metabolite	4	HWD3rZ	finn-b-DM_RETINOPATHY	Diabetic retinopathy (DM_RETINOPATHY) || id:finn-b-DM_RETINOPATHY	exposure	MR Egger (bootstrap)	34	-0.00961393	0.0157879	0.272	-0.0405582	0.0213304	0.990432	0.960253	1.02156
metoprolol acid metabolite	5	HWD3rZ	finn-b-DM_RETINOPATHY	Diabetic retinopathy (DM_RETINOPATHY) || id:finn-b-DM_RETINOPATHY	exposure	Simple mode	34	-0.00741671	0.0217978	0.735825	-0.0501404	0.035307	0.992611	0.951096	1.03594
metoprolol acid metabolite	6	HWD3rZ	finn-b-DM_RETINOPATHY	Diabetic retinopathy (DM_RETINOPATHY) || id:finn-b-DM_RETINOPATHY	exposure	Weighted mode	34	-0.0379134	0.016668	0.0295572	-0.0705827	-0.00524401	0.962796	0.931851	0.99477
metoprolol acid metabolite	7	HWD3rZ	finn-b-DM_RETINOPATHY	Diabetic retinopathy (DM_RETINOPATHY) || id:finn-b-DM_RETINOPATHY	exposure	Simple median	34	-0.0218838	0.0154283	0.156068	-0.0521232	0.00835565	0.978354	0.949212	1.00839
metoprolol acid metabolite	8	HWD3rZ	finn-b-DM_RETINOPATHY	Diabetic retinopathy (DM_RETINOPATHY) || id:finn-b-DM_RETINOPATHY	exposure	Weighted median	34	-0.0259841	0.0138424	0.0604997	-0.0531153	0.00114706	0.974351	0.948271	1.00115
metoprolol acid metabolite	9	HWD3rZ	finn-b-DM_RETINOPATHY	Diabetic retinopathy (DM_RETINOPATHY) || id:finn-b-DM_RETINOPATHY	exposure	Penalised weighted median	34	-0.0259841	0.013442	0.0532286	-0.0523304	0.000362107	0.974351	0.949015	1.00036
myo-inositol		id.exposure	id.outcome	outcome	exposure	method	nsnp	b	se	pval	lo_ci	up_ci	or	or_lci95	or_uci95
myo-inositol	1	P7t6Qz	finn-b-DM_RETINOPATHY	Diabetic retinopathy (DM_RETINOPATHY) || id:finn-b-DM_RETINOPATHY	exposure	MR Egger	40	0.391916	0.403177	0.337163	-0.39831	1.18214	1.47981	0.671454	3.26135
myo-inositol	2	P7t6Qz	finn-b-DM_RETINOPATHY	Diabetic retinopathy (DM_RETINOPATHY) || id:finn-b-DM_RETINOPATHY	exposure	Inverse variance weighted (multiplicative random effects)	40	0.0645979	0.197412	0.743499	-0.32233	0.451526	1.06673	0.724459	1.57071
myo-inositol	3	P7t6Qz	finn-b-DM_RETINOPATHY	Diabetic retinopathy (DM_RETINOPATHY) || id:finn-b-DM_RETINOPATHY	exposure	Inverse variance weighted (fixed effects)	40	0.0645979	0.190885	0.735052	-0.309536	0.438732	1.06673	0.733787	1.55074
myo-inositol	4	P7t6Qz	finn-b-DM_RETINOPATHY	Diabetic retinopathy (DM_RETINOPATHY) || id:finn-b-DM_RETINOPATHY	exposure	MR Egger (bootstrap)	40	0.474947	0.630439	0.219	-0.760713	1.71061	1.60793	0.467333	5.53232
myo-inositol	5	P7t6Qz	finn-b-DM_RETINOPATHY	Diabetic retinopathy (DM_RETINOPATHY) || id:finn-b-DM_RETINOPATHY	exposure	Simple mode	40	-0.187681	0.541066	0.730552	-1.24817	0.872809	0.828879	0.28703	2.39362
myo-inositol	6	P7t6Qz	finn-b-DM_RETINOPATHY	Diabetic retinopathy (DM_RETINOPATHY) || id:finn-b-DM_RETINOPATHY	exposure	Weighted mode	40	0.0561427	0.403649	0.890096	-0.73501	0.847295	1.05775	0.479501	2.33333
myo-inositol	7	P7t6Qz	finn-b-DM_RETINOPATHY	Diabetic retinopathy (DM_RETINOPATHY) || id:finn-b-DM_RETINOPATHY	exposure	Simple median	40	-0.199733	0.298847	0.503912	-0.785473	0.386006	0.818949	0.455904	1.47109
myo-inositol	8	P7t6Qz	finn-b-DM_RETINOPATHY	Diabetic retinopathy (DM_RETINOPATHY) || id:finn-b-DM_RETINOPATHY	exposure	Weighted median	40	0.0457645	0.300549	0.878974	-0.543311	0.63484	1.04683	0.580822	1.88672
myo-inositol	9	P7t6Qz	finn-b-DM_RETINOPATHY	Diabetic retinopathy (DM_RETINOPATHY) || id:finn-b-DM_RETINOPATHY	exposure	Penalised weighted median	40	0.0321973	0.286181	0.910422	-0.528717	0.593111	1.03272	0.589361	1.80961
myristate		id.exposure	id.outcome	outcome	exposure	method	nsnp	b	se	pval	lo_ci	up_ci	or	or_lci95	or_uci95
myristate	1	cOWgpx	finn-b-DM_RETINOPATHY	Diabetic retinopathy (DM_RETINOPATHY) || id:finn-b-DM_RETINOPATHY	exposure	MR Egger	25	-0.36778	0.382456	0.346238	-1.11739	0.381833	0.692269	0.327131	1.46497
myristate	2	cOWgpx	finn-b-DM_RETINOPATHY	Diabetic retinopathy (DM_RETINOPATHY) || id:finn-b-DM_RETINOPATHY	exposure	Inverse variance weighted (multiplicative random effects)	25	-0.149922	0.201885	0.457716	-0.545617	0.245772	0.860775	0.579484	1.27861
myristate	3	cOWgpx	finn-b-DM_RETINOPATHY	Diabetic retinopathy (DM_RETINOPATHY) || id:finn-b-DM_RETINOPATHY	exposure	Inverse variance weighted (fixed effects)	25	-0.149922	0.186491	0.421447	-0.515445	0.2156	0.860775	0.597235	1.24061
myristate	4	cOWgpx	finn-b-DM_RETINOPATHY	Diabetic retinopathy (DM_RETINOPATHY) || id:finn-b-DM_RETINOPATHY	exposure	MR Egger (bootstrap)	25	-0.601882	0.726178	0.2	-2.02519	0.821426	0.54778	0.131969	2.27374
myristate	5	cOWgpx	finn-b-DM_RETINOPATHY	Diabetic retinopathy (DM_RETINOPATHY) || id:finn-b-DM_RETINOPATHY	exposure	Simple mode	25	-0.688526	0.529456	0.2058	-1.72626	0.349208	0.502316	0.177949	1.41794
myristate	6	cOWgpx	finn-b-DM_RETINOPATHY	Diabetic retinopathy (DM_RETINOPATHY) || id:finn-b-DM_RETINOPATHY	exposure	Weighted mode	25	-0.35512	0.346787	0.316032	-1.03482	0.324582	0.701089	0.35529	1.38345
myristate	7	cOWgpx	finn-b-DM_RETINOPATHY	Diabetic retinopathy (DM_RETINOPATHY) || id:finn-b-DM_RETINOPATHY	exposure	Simple median	25	-0.140351	0.2978	0.637431	-0.724038	0.443336	0.869053	0.484791	1.5579
myristate	8	cOWgpx	finn-b-DM_RETINOPATHY	Diabetic retinopathy (DM_RETINOPATHY) || id:finn-b-DM_RETINOPATHY	exposure	Weighted median	25	-0.181071	0.270271	0.502883	-0.710802	0.34866	0.834376	0.49125	1.41717
myristate	9	cOWgpx	finn-b-DM_RETINOPATHY	Diabetic retinopathy (DM_RETINOPATHY) || id:finn-b-DM_RETINOPATHY	exposure	Penalised weighted median	25	-0.198335	0.285159	0.486727	-0.757248	0.360577	0.820095	0.468955	1.43416
myristoleate		id.exposure	id.outcome	outcome	exposure	method	nsnp	b	se	pval	lo_ci	up_ci	or	or_lci95	or_uci95
myristoleate	1	LyNixQ	finn-b-DM_RETINOPATHY	Diabetic retinopathy (DM_RETINOPATHY) || id:finn-b-DM_RETINOPATHY	exposure	MR Egger	16	-0.247763	0.273258	0.379908	-0.783349	0.287823	0.780545	0.456873	1.33352
myristoleate	2	LyNixQ	finn-b-DM_RETINOPATHY	Diabetic retinopathy (DM_RETINOPATHY) || id:finn-b-DM_RETINOPATHY	exposure	Inverse variance weighted (multiplicative random effects)	16	-0.00537739	0.13948	0.969247	-0.278759	0.268004	0.994637	0.756723	1.30735
myristoleate	3	LyNixQ	finn-b-DM_RETINOPATHY	Diabetic retinopathy (DM_RETINOPATHY) || id:finn-b-DM_RETINOPATHY	exposure	Inverse variance weighted (fixed effects)	16	-0.00537739	0.136969	0.968683	-0.273836	0.263081	0.994637	0.760457	1.30093
myristoleate	4	LyNixQ	finn-b-DM_RETINOPATHY	Diabetic retinopathy (DM_RETINOPATHY) || id:finn-b-DM_RETINOPATHY	exposure	MR Egger (bootstrap)	16	0.27035	0.365073	0.229	-0.445193	0.985894	1.31042	0.640701	2.68021
myristoleate	5	LyNixQ	finn-b-DM_RETINOPATHY	Diabetic retinopathy (DM_RETINOPATHY) || id:finn-b-DM_RETINOPATHY	exposure	Simple mode	16	-0.329286	0.383203	0.403699	-1.08036	0.421791	0.719437	0.339472	1.52469
myristoleate	6	LyNixQ	finn-b-DM_RETINOPATHY	Diabetic retinopathy (DM_RETINOPATHY) || id:finn-b-DM_RETINOPATHY	exposure	Weighted mode	16	-0.0616825	0.236652	0.797909	-0.52552	0.402155	0.940181	0.591248	1.49504
myristoleate	7	LyNixQ	finn-b-DM_RETINOPATHY	Diabetic retinopathy (DM_RETINOPATHY) || id:finn-b-DM_RETINOPATHY	exposure	Simple median	16	-0.00021106	0.212976	0.999209	-0.417643	0.417221	0.999789	0.658597	1.51774
myristoleate	8	LyNixQ	finn-b-DM_RETINOPATHY	Diabetic retinopathy (DM_RETINOPATHY) || id:finn-b-DM_RETINOPATHY	exposure	Weighted median	16	-0.0439363	0.205474	0.83068	-0.446665	0.358792	0.957015	0.639758	1.4316
myristoleate	9	LyNixQ	finn-b-DM_RETINOPATHY	Diabetic retinopathy (DM_RETINOPATHY) || id:finn-b-DM_RETINOPATHY	exposure	Penalised weighted median	16	-0.0439363	0.210658	0.834786	-0.456826	0.368953	0.957015	0.633291	1.44622
N-(2-furoyl)glycine		id.exposure	id.outcome	outcome	exposure	method	nsnp	b	se	pval	lo_ci	up_ci	or	or_lci95	or_uci95
N-(2-furoyl)glycine	1	NExhHt	finn-b-DM_RETINOPATHY	Diabetic retinopathy (DM_RETINOPATHY) || id:finn-b-DM_RETINOPATHY	exposure	MR Egger	27	-0.0151776	0.0368232	0.683725	-0.0873511	0.0569959	0.984937	0.916355	1.05865
N-(2-furoyl)glycine	2	NExhHt	finn-b-DM_RETINOPATHY	Diabetic retinopathy (DM_RETINOPATHY) || id:finn-b-DM_RETINOPATHY	exposure	Inverse variance weighted (multiplicative random effects)	27	-0.0145453	0.0230155	0.527402	-0.0596557	0.0305651	0.98556	0.942089	1.03104
N-(2-furoyl)glycine	3	NExhHt	finn-b-DM_RETINOPATHY	Diabetic retinopathy (DM_RETINOPATHY) || id:finn-b-DM_RETINOPATHY	exposure	Inverse variance weighted (fixed effects)	27	-0.0145453	0.022826	0.52398	-0.0592843	0.0301938	0.98556	0.942439	1.03065
N-(2-furoyl)glycine	4	NExhHt	finn-b-DM_RETINOPATHY	Diabetic retinopathy (DM_RETINOPATHY) || id:finn-b-DM_RETINOPATHY	exposure	MR Egger (bootstrap)	27	0.00352236	0.0375969	0.456	-0.0701675	0.0772123	1.00353	0.932238	1.08027
N-(2-furoyl)glycine	5	NExhHt	finn-b-DM_RETINOPATHY	Diabetic retinopathy (DM_RETINOPATHY) || id:finn-b-DM_RETINOPATHY	exposure	Simple mode	27	-0.0562935	0.0621841	0.373634	-0.178174	0.0655873	0.945262	0.836797	1.06779
N-(2-furoyl)glycine	6	NExhHt	finn-b-DM_RETINOPATHY	Diabetic retinopathy (DM_RETINOPATHY) || id:finn-b-DM_RETINOPATHY	exposure	Weighted mode	27	-0.015729	0.0295096	0.598551	-0.0735679	0.0421098	0.984394	0.929073	1.04301
N-(2-furoyl)glycine	7	NExhHt	finn-b-DM_RETINOPATHY	Diabetic retinopathy (DM_RETINOPATHY) || id:finn-b-DM_RETINOPATHY	exposure	Simple median	27	-0.0397584	0.0392955	0.311643	-0.116778	0.0372608	0.961022	0.889783	1.03796
N-(2-furoyl)glycine	8	NExhHt	finn-b-DM_RETINOPATHY	Diabetic retinopathy (DM_RETINOPATHY) || id:finn-b-DM_RETINOPATHY	exposure	Weighted median	27	-0.0194418	0.0357318	0.58637	-0.089476	0.0505925	0.980746	0.91441	1.05189
N-(2-furoyl)glycine	9	NExhHt	finn-b-DM_RETINOPATHY	Diabetic retinopathy (DM_RETINOPATHY) || id:finn-b-DM_RETINOPATHY	exposure	Penalised weighted median	27	-0.0194418	0.0364239	0.593505	-0.0908327	0.0519491	0.980746	0.913171	1.05332
N1-methyladenosine		id.exposure	id.outcome	outcome	exposure	method	nsnp	b	se	pval	lo_ci	up_ci	or	or_lci95	or_uci95
N1-methyladenosine	1	02h8v4	finn-b-DM_RETINOPATHY	Diabetic retinopathy (DM_RETINOPATHY) || id:finn-b-DM_RETINOPATHY	exposure	MR Egger	23	-0.815799	7.84042	0.918117	-16.183	14.5514	0.442286	9.37144e-08	2.08737e+06
N1-methyladenosine	2	02h8v4	finn-b-DM_RETINOPATHY	Diabetic retinopathy (DM_RETINOPATHY) || id:finn-b-DM_RETINOPATHY	exposure	Inverse variance weighted (multiplicative random effects)	23	0.323991	0.429724	0.450879	-0.518268	1.16625	1.38263	0.595551	3.20993
N1-methyladenosine	3	02h8v4	finn-b-DM_RETINOPATHY	Diabetic retinopathy (DM_RETINOPATHY) || id:finn-b-DM_RETINOPATHY	exposure	Inverse variance weighted (fixed effects)	23	0.323991	0.446524	0.468094	-0.551197	1.19918	1.38263	0.57626	3.31739
N1-methyladenosine	4	02h8v4	finn-b-DM_RETINOPATHY	Diabetic retinopathy (DM_RETINOPATHY) || id:finn-b-DM_RETINOPATHY	exposure	MR Egger (bootstrap)	23	1.0932	1.38639	0.219	-1.62412	3.81051	2.9838	0.197085	45.1737
N1-methyladenosine	5	02h8v4	finn-b-DM_RETINOPATHY	Diabetic retinopathy (DM_RETINOPATHY) || id:finn-b-DM_RETINOPATHY	exposure	Simple mode	23	0.776517	1.14011	0.502921	-1.4581	3.01113	2.17389	0.232679	20.3104
N1-methyladenosine	6	02h8v4	finn-b-DM_RETINOPATHY	Diabetic retinopathy (DM_RETINOPATHY) || id:finn-b-DM_RETINOPATHY	exposure	Weighted mode	23	0.640228	1.00122	0.529134	-1.32216	2.60262	1.89691	0.266558	13.499
N1-methyladenosine	7	02h8v4	finn-b-DM_RETINOPATHY	Diabetic retinopathy (DM_RETINOPATHY) || id:finn-b-DM_RETINOPATHY	exposure	Simple median	23	0.234568	0.667265	0.725186	-1.07327	1.54241	1.26436	0.341888	4.67584
N1-methyladenosine	8	02h8v4	finn-b-DM_RETINOPATHY	Diabetic retinopathy (DM_RETINOPATHY) || id:finn-b-DM_RETINOPATHY	exposure	Weighted median	23	0.286102	0.659333	0.664342	-1.00619	1.57839	1.33123	0.365609	4.84716
N1-methyladenosine	9	02h8v4	finn-b-DM_RETINOPATHY	Diabetic retinopathy (DM_RETINOPATHY) || id:finn-b-DM_RETINOPATHY	exposure	Penalised weighted median	23	0.286102	0.656272	0.662872	-1.00019	1.57239	1.33123	0.36781	4.81817
N2		id.exposure	id.outcome	outcome	exposure	method	nsnp	b	se	pval	lo_ci	up_ci	or	or_lci95	or_uci95
N2	1	9dvg6l	finn-b-DM_RETINOPATHY	Diabetic retinopathy (DM_RETINOPATHY) || id:finn-b-DM_RETINOPATHY	exposure	MR Egger	22	0.0173742	0.182121	0.924947	-0.339583	0.374331	1.01753	0.712067	1.45402
N2	2	9dvg6l	finn-b-DM_RETINOPATHY	Diabetic retinopathy (DM_RETINOPATHY) || id:finn-b-DM_RETINOPATHY	exposure	Inverse variance weighted (multiplicative random effects)	22	0.012328	0.0770671	0.872909	-0.138724	0.16338	1.0124	0.870469	1.17748
N2	3	9dvg6l	finn-b-DM_RETINOPATHY	Diabetic retinopathy (DM_RETINOPATHY) || id:finn-b-DM_RETINOPATHY	exposure	Inverse variance weighted (fixed effects)	22	0.012328	0.0855383	0.885403	-0.155327	0.179983	1.0124	0.856135	1.1972
N2	4	9dvg6l	finn-b-DM_RETINOPATHY	Diabetic retinopathy (DM_RETINOPATHY) || id:finn-b-DM_RETINOPATHY	exposure	MR Egger (bootstrap)	22	0.0401128	0.146816	0.4	-0.247647	0.327872	1.04093	0.780636	1.38801
N2	5	9dvg6l	finn-b-DM_RETINOPATHY	Diabetic retinopathy (DM_RETINOPATHY) || id:finn-b-DM_RETINOPATHY	exposure	Simple mode	22	-0.150224	0.203604	0.468788	-0.549288	0.24884	0.860515	0.577361	1.28254
N2	6	9dvg6l	finn-b-DM_RETINOPATHY	Diabetic retinopathy (DM_RETINOPATHY) || id:finn-b-DM_RETINOPATHY	exposure	Weighted mode	22	0.0602486	0.130799	0.649807	-0.196118	0.316615	1.0621	0.821915	1.37247
N2	7	9dvg6l	finn-b-DM_RETINOPATHY	Diabetic retinopathy (DM_RETINOPATHY) || id:finn-b-DM_RETINOPATHY	exposure	Simple median	22	-0.0407804	0.131629	0.756703	-0.298773	0.217213	0.96004	0.741728	1.24261
N2	8	9dvg6l	finn-b-DM_RETINOPATHY	Diabetic retinopathy (DM_RETINOPATHY) || id:finn-b-DM_RETINOPATHY	exposure	Weighted median	22	0.0970154	0.119555	0.417096	-0.137313	0.331343	1.10188	0.871698	1.39284
N2	9	9dvg6l	finn-b-DM_RETINOPATHY	Diabetic retinopathy (DM_RETINOPATHY) || id:finn-b-DM_RETINOPATHY	exposure	Penalised weighted median	22	0.0970154	0.117011	0.40704	-0.132326	0.326357	1.10188	0.876055	1.38591
N-acetylalanine		id.exposure	id.outcome	outcome	exposure	method	nsnp	b	se	pval	lo_ci	up_ci	or	or_lci95	or_uci95
N-acetylalanine	1	0LfZaJ	finn-b-DM_RETINOPATHY	Diabetic retinopathy (DM_RETINOPATHY) || id:finn-b-DM_RETINOPATHY	exposure	MR Egger	25	0.0381835	0.0818114	0.645087	-0.122167	0.198534	1.03892	0.885001	1.21961
N-acetylalanine	2	0LfZaJ	finn-b-DM_RETINOPATHY	Diabetic retinopathy (DM_RETINOPATHY) || id:finn-b-DM_RETINOPATHY	exposure	Inverse variance weighted (multiplicative random effects)	25	0.0418301	0.0490986	0.394236	-0.0544032	0.138063	1.04272	0.94705	1.14805
N-acetylalanine	3	0LfZaJ	finn-b-DM_RETINOPATHY	Diabetic retinopathy (DM_RETINOPATHY) || id:finn-b-DM_RETINOPATHY	exposure	Inverse variance weighted (fixed effects)	25	0.0418301	0.0566901	0.460592	-0.0692826	0.152943	1.04272	0.933063	1.16526
N-acetylalanine	4	0LfZaJ	finn-b-DM_RETINOPATHY	Diabetic retinopathy (DM_RETINOPATHY) || id:finn-b-DM_RETINOPATHY	exposure	MR Egger (bootstrap)	25	0.0236927	0.0811297	0.372	-0.135321	0.182707	1.02398	0.873435	1.20046
N-acetylalanine	5	0LfZaJ	finn-b-DM_RETINOPATHY	Diabetic retinopathy (DM_RETINOPATHY) || id:finn-b-DM_RETINOPATHY	exposure	Simple mode	25	-0.053423	0.132187	0.689684	-0.31251	0.205664	0.947979	0.731608	1.22834
N-acetylalanine	6	0LfZaJ	finn-b-DM_RETINOPATHY	Diabetic retinopathy (DM_RETINOPATHY) || id:finn-b-DM_RETINOPATHY	exposure	Weighted mode	25	0.0405476	0.0666798	0.548837	-0.0901447	0.17124	1.04138	0.913799	1.18678
N-acetylalanine	7	0LfZaJ	finn-b-DM_RETINOPATHY	Diabetic retinopathy (DM_RETINOPATHY) || id:finn-b-DM_RETINOPATHY	exposure	Simple median	25	0.013308	0.107157	0.901164	-0.196719	0.223335	1.0134	0.821421	1.25024
N-acetylalanine	8	0LfZaJ	finn-b-DM_RETINOPATHY	Diabetic retinopathy (DM_RETINOPATHY) || id:finn-b-DM_RETINOPATHY	exposure	Weighted median	25	0.0121845	0.0754079	0.871636	-0.135615	0.159984	1.01226	0.873179	1.17349
N-acetylalanine	9	0LfZaJ	finn-b-DM_RETINOPATHY	Diabetic retinopathy (DM_RETINOPATHY) || id:finn-b-DM_RETINOPATHY	exposure	Penalised weighted median	25	0.0121845	0.0749012	0.870775	-0.134622	0.158991	1.01226	0.874046	1.17233
N-acetylglycine		id.exposure	id.outcome	outcome	exposure	method	nsnp	b	se	pval	lo_ci	up_ci	or	or_lci95	or_uci95
N-acetylglycine	1	7O4eDn	finn-b-DM_RETINOPATHY	Diabetic retinopathy (DM_RETINOPATHY) || id:finn-b-DM_RETINOPATHY	exposure	MR Egger	13	-1.01717	0.757459	0.206364	-2.50179	0.467445	0.361615	0.0819379	1.59591
N-acetylglycine	2	7O4eDn	finn-b-DM_RETINOPATHY	Diabetic retinopathy (DM_RETINOPATHY) || id:finn-b-DM_RETINOPATHY	exposure	Inverse variance weighted (multiplicative random effects)	13	-0.0134993	0.232212	0.953642	-0.468635	0.441636	0.986591	0.625856	1.55525
N-acetylglycine	3	7O4eDn	finn-b-DM_RETINOPATHY	Diabetic retinopathy (DM_RETINOPATHY) || id:finn-b-DM_RETINOPATHY	exposure	Inverse variance weighted (fixed effects)	13	-0.0134993	0.263397	0.959126	-0.529757	0.502758	0.986591	0.588748	1.65327
N-acetylglycine	4	7O4eDn	finn-b-DM_RETINOPATHY	Diabetic retinopathy (DM_RETINOPATHY) || id:finn-b-DM_RETINOPATHY	exposure	MR Egger (bootstrap)	13	-0.499306	0.537911	0.165	-1.55361	0.555	0.606952	0.211483	1.74194
N-acetylglycine	5	7O4eDn	finn-b-DM_RETINOPATHY	Diabetic retinopathy (DM_RETINOPATHY) || id:finn-b-DM_RETINOPATHY	exposure	Simple mode	13	-0.0303481	0.519084	0.954341	-1.04775	0.987057	0.970108	0.350725	2.68333
N-acetylglycine	6	7O4eDn	finn-b-DM_RETINOPATHY	Diabetic retinopathy (DM_RETINOPATHY) || id:finn-b-DM_RETINOPATHY	exposure	Weighted mode	13	-0.285167	0.343659	0.422855	-0.958737	0.388404	0.751889	0.383377	1.47463
N-acetylglycine	7	7O4eDn	finn-b-DM_RETINOPATHY	Diabetic retinopathy (DM_RETINOPATHY) || id:finn-b-DM_RETINOPATHY	exposure	Simple median	13	0.198347	0.407637	0.626557	-0.600621	0.997315	1.21939	0.548471	2.71099
N-acetylglycine	8	7O4eDn	finn-b-DM_RETINOPATHY	Diabetic retinopathy (DM_RETINOPATHY) || id:finn-b-DM_RETINOPATHY	exposure	Weighted median	13	-0.269937	0.353475	0.445065	-0.962748	0.422873	0.763427	0.381842	1.52634
N-acetylglycine	9	7O4eDn	finn-b-DM_RETINOPATHY	Diabetic retinopathy (DM_RETINOPATHY) || id:finn-b-DM_RETINOPATHY	exposure	Penalised weighted median	13	-0.269937	0.34037	0.427737	-0.937064	0.397189	0.763427	0.391777	1.48764
N-acetylornithine		id.exposure	id.outcome	outcome	exposure	method	nsnp	b	se	pval	lo_ci	up_ci	or	or_lci95	or_uci95
N-acetylornithine	1	VbwzL9	finn-b-DM_RETINOPATHY	Diabetic retinopathy (DM_RETINOPATHY) || id:finn-b-DM_RETINOPATHY	exposure	MR Egger	10	0.479255	0.730457	0.530172	-0.952441	1.91095	1.61487	0.385798	6.75952
N-acetylornithine	2	VbwzL9	finn-b-DM_RETINOPATHY	Diabetic retinopathy (DM_RETINOPATHY) || id:finn-b-DM_RETINOPATHY	exposure	Inverse variance weighted (multiplicative random effects)	10	0.103953	0.267758	0.697841	-0.420852	0.628759	1.10955	0.656487	1.87528
N-acetylornithine	3	VbwzL9	finn-b-DM_RETINOPATHY	Diabetic retinopathy (DM_RETINOPATHY) || id:finn-b-DM_RETINOPATHY	exposure	Inverse variance weighted (fixed effects)	10	0.103953	0.243057	0.668876	-0.372439	0.580346	1.10955	0.689052	1.78666
N-acetylornithine	4	VbwzL9	finn-b-DM_RETINOPATHY	Diabetic retinopathy (DM_RETINOPATHY) || id:finn-b-DM_RETINOPATHY	exposure	MR Egger (bootstrap)	10	0.59814	0.950374	0.253	-1.26459	2.46087	1.81873	0.282354	11.715
N-acetylornithine	5	VbwzL9	finn-b-DM_RETINOPATHY	Diabetic retinopathy (DM_RETINOPATHY) || id:finn-b-DM_RETINOPATHY	exposure	Simple mode	10	-0.606421	0.677076	0.393765	-1.93349	0.720648	0.545299	0.144643	2.05576
N-acetylornithine	6	VbwzL9	finn-b-DM_RETINOPATHY	Diabetic retinopathy (DM_RETINOPATHY) || id:finn-b-DM_RETINOPATHY	exposure	Weighted mode	10	-0.5293	0.661029	0.443916	-1.82492	0.766317	0.589017	0.161231	2.15183
N-acetylornithine	7	VbwzL9	finn-b-DM_RETINOPATHY	Diabetic retinopathy (DM_RETINOPATHY) || id:finn-b-DM_RETINOPATHY	exposure	Simple median	10	-0.293945	0.350143	0.401189	-0.980224	0.392335	0.745318	0.375227	1.48043
N-acetylornithine	8	VbwzL9	finn-b-DM_RETINOPATHY	Diabetic retinopathy (DM_RETINOPATHY) || id:finn-b-DM_RETINOPATHY	exposure	Weighted median	10	-0.253435	0.352619	0.472312	-0.944568	0.437698	0.77613	0.388848	1.54914
N-acetylornithine	9	VbwzL9	finn-b-DM_RETINOPATHY	Diabetic retinopathy (DM_RETINOPATHY) || id:finn-b-DM_RETINOPATHY	exposure	Penalised weighted median	10	-0.282154	0.355802	0.427774	-0.979526	0.415219	0.754158	0.375489	1.5147
N-acetylthreonine		id.exposure	id.outcome	outcome	exposure	method	nsnp	b	se	pval	lo_ci	up_ci	or	or_lci95	or_uci95
N-acetylthreonine	1	IZX8gy	finn-b-DM_RETINOPATHY	Diabetic retinopathy (DM_RETINOPATHY) || id:finn-b-DM_RETINOPATHY	exposure	MR Egger	8	0.872096	6.47184	0.897214	-11.8127	13.5569	2.39192	7.40978e-06	772125
N-acetylthreonine	2	IZX8gy	finn-b-DM_RETINOPATHY	Diabetic retinopathy (DM_RETINOPATHY) || id:finn-b-DM_RETINOPATHY	exposure	Inverse variance weighted (multiplicative random effects)	8	-2.55848	1.66498	0.124381	-5.82184	0.704879	0.0774224	0.00296216	2.0236
N-acetylthreonine	3	IZX8gy	finn-b-DM_RETINOPATHY	Diabetic retinopathy (DM_RETINOPATHY) || id:finn-b-DM_RETINOPATHY	exposure	Inverse variance weighted (fixed effects)	8	-2.55848	0.774123	0.000949753	-4.07576	-1.0412	0.0774224	0.0169793	0.353032
N-acetylthreonine	4	IZX8gy	finn-b-DM_RETINOPATHY	Diabetic retinopathy (DM_RETINOPATHY) || id:finn-b-DM_RETINOPATHY	exposure	MR Egger (bootstrap)	8	-2.39939	3.56162	0.2	-9.38016	4.58138	0.0907731	8.43817e-05	97.6486
N-acetylthreonine	5	IZX8gy	finn-b-DM_RETINOPATHY	Diabetic retinopathy (DM_RETINOPATHY) || id:finn-b-DM_RETINOPATHY	exposure	Simple mode	8	-1.41973	1.58577	0.400366	-4.52783	1.68837	0.241779	0.0108041	5.41066
N-acetylthreonine	6	IZX8gy	finn-b-DM_RETINOPATHY	Diabetic retinopathy (DM_RETINOPATHY) || id:finn-b-DM_RETINOPATHY	exposure	Weighted mode	8	-1.71617	1.26961	0.218509	-4.20461	0.772262	0.179753	0.0149267	2.16466
N-acetylthreonine	7	IZX8gy	finn-b-DM_RETINOPATHY	Diabetic retinopathy (DM_RETINOPATHY) || id:finn-b-DM_RETINOPATHY	exposure	Simple median	8	-1.99635	1.19636	0.0951802	-4.34121	0.34852	0.135831	0.0130208	1.41697
N-acetylthreonine	8	IZX8gy	finn-b-DM_RETINOPATHY	Diabetic retinopathy (DM_RETINOPATHY) || id:finn-b-DM_RETINOPATHY	exposure	Weighted median	8	-2.0063	1.10484	0.0693832	-4.17179	0.159189	0.134485	0.0154246	1.17256
N-acetylthreonine	9	IZX8gy	finn-b-DM_RETINOPATHY	Diabetic retinopathy (DM_RETINOPATHY) || id:finn-b-DM_RETINOPATHY	exposure	Penalised weighted median	8	-2.00045	1.19526	0.0941976	-4.34315	0.342251	0.135274	0.0129955	1.40811
n-Butyl Oleate		id.exposure	id.outcome	outcome	exposure	method	nsnp	b	se	pval	lo_ci	up_ci	or	or_lci95	or_uci95
n-Butyl Oleate	1	a5Hj2X	finn-b-DM_RETINOPATHY	Diabetic retinopathy (DM_RETINOPATHY) || id:finn-b-DM_RETINOPATHY	exposure	MR Egger	58	0.284207	0.248602	0.25781	-0.203052	0.771467	1.32871	0.816236	2.16294
n-Butyl Oleate	2	a5Hj2X	finn-b-DM_RETINOPATHY	Diabetic retinopathy (DM_RETINOPATHY) || id:finn-b-DM_RETINOPATHY	exposure	Inverse variance weighted (multiplicative random effects)	58	0.05537	0.156193	0.722966	-0.250768	0.361508	1.05693	0.778203	1.43549
n-Butyl Oleate	3	a5Hj2X	finn-b-DM_RETINOPATHY	Diabetic retinopathy (DM_RETINOPATHY) || id:finn-b-DM_RETINOPATHY	exposure	Inverse variance weighted (fixed effects)	58	0.05537	0.141896	0.696376	-0.222745	0.333486	1.05693	0.800319	1.39582
n-Butyl Oleate	4	a5Hj2X	finn-b-DM_RETINOPATHY	Diabetic retinopathy (DM_RETINOPATHY) || id:finn-b-DM_RETINOPATHY	exposure	MR Egger (bootstrap)	58	0.112963	0.419148	0.382	-0.708567	0.934493	1.11959	0.492349	2.54592
n-Butyl Oleate	5	a5Hj2X	finn-b-DM_RETINOPATHY	Diabetic retinopathy (DM_RETINOPATHY) || id:finn-b-DM_RETINOPATHY	exposure	Simple mode	58	-0.0994472	0.524118	0.850185	-1.12672	0.927823	0.905338	0.324095	2.529
n-Butyl Oleate	6	a5Hj2X	finn-b-DM_RETINOPATHY	Diabetic retinopathy (DM_RETINOPATHY) || id:finn-b-DM_RETINOPATHY	exposure	Weighted mode	58	0.162263	0.197017	0.4136	-0.22389	0.548415	1.17617	0.799403	1.73051
n-Butyl Oleate	7	a5Hj2X	finn-b-DM_RETINOPATHY	Diabetic retinopathy (DM_RETINOPATHY) || id:finn-b-DM_RETINOPATHY	exposure	Simple median	58	-0.121524	0.255188	0.633921	-0.621692	0.378643	0.88557	0.537035	1.4603
n-Butyl Oleate	8	a5Hj2X	finn-b-DM_RETINOPATHY	Diabetic retinopathy (DM_RETINOPATHY) || id:finn-b-DM_RETINOPATHY	exposure	Weighted median	58	0.219604	0.245672	0.371379	-0.261912	0.701121	1.24558	0.769579	2.01601
n-Butyl Oleate	9	a5Hj2X	finn-b-DM_RETINOPATHY	Diabetic retinopathy (DM_RETINOPATHY) || id:finn-b-DM_RETINOPATHY	exposure	Penalised weighted median	58	0.221181	0.237693	0.352095	-0.244696	0.687058	1.24755	0.782942	1.98786
nonadecanoate		id.exposure	id.outcome	outcome	exposure	method	nsnp	b	se	pval	lo_ci	up_ci	or	or_lci95	or_uci95
nonadecanoate	1	GprnVb	finn-b-DM_RETINOPATHY	Diabetic retinopathy (DM_RETINOPATHY) || id:finn-b-DM_RETINOPATHY	exposure	MR Egger	12	0.514525	0.520824	0.346498	-0.506289	1.53534	1.67284	0.602728	4.6429
nonadecanoate	2	GprnVb	finn-b-DM_RETINOPATHY	Diabetic retinopathy (DM_RETINOPATHY) || id:finn-b-DM_RETINOPATHY	exposure	Inverse variance weighted (multiplicative random effects)	12	0.123426	0.238193	0.604335	-0.343432	0.590284	1.13137	0.709332	1.8045
nonadecanoate	3	GprnVb	finn-b-DM_RETINOPATHY	Diabetic retinopathy (DM_RETINOPATHY) || id:finn-b-DM_RETINOPATHY	exposure	Inverse variance weighted (fixed effects)	12	0.123426	0.252755	0.625322	-0.371975	0.618827	1.13137	0.689372	1.85675
nonadecanoate	4	GprnVb	finn-b-DM_RETINOPATHY	Diabetic retinopathy (DM_RETINOPATHY) || id:finn-b-DM_RETINOPATHY	exposure	MR Egger (bootstrap)	12	-0.300757	0.806393	0.37	-1.88129	1.27977	0.740258	0.152394	3.59582
nonadecanoate	5	GprnVb	finn-b-DM_RETINOPATHY	Diabetic retinopathy (DM_RETINOPATHY) || id:finn-b-DM_RETINOPATHY	exposure	Simple mode	12	0.0433133	0.458594	0.926452	-0.85553	0.942157	1.04427	0.425058	2.56551
nonadecanoate	6	GprnVb	finn-b-DM_RETINOPATHY	Diabetic retinopathy (DM_RETINOPATHY) || id:finn-b-DM_RETINOPATHY	exposure	Weighted mode	12	0.1206	0.419581	0.779125	-0.701778	0.942979	1.12817	0.495703	2.56762
nonadecanoate	7	GprnVb	finn-b-DM_RETINOPATHY	Diabetic retinopathy (DM_RETINOPATHY) || id:finn-b-DM_RETINOPATHY	exposure	Simple median	12	0.14199	0.322078	0.659318	-0.489283	0.773262	1.15256	0.613066	2.16682
nonadecanoate	8	GprnVb	finn-b-DM_RETINOPATHY	Diabetic retinopathy (DM_RETINOPATHY) || id:finn-b-DM_RETINOPATHY	exposure	Weighted median	12	0.13402	0.330934	0.685495	-0.514611	0.782652	1.14342	0.597733	2.18727
nonadecanoate	9	GprnVb	finn-b-DM_RETINOPATHY	Diabetic retinopathy (DM_RETINOPATHY) || id:finn-b-DM_RETINOPATHY	exposure	Penalised weighted median	12	0.135864	0.324595	0.675534	-0.500342	0.772071	1.14553	0.606323	2.16424
octadecanedioate		id.exposure	id.outcome	outcome	exposure	method	nsnp	b	se	pval	lo_ci	up_ci	or	or_lci95	or_uci95
octadecanedioate	1	QcvB4A	finn-b-DM_RETINOPATHY	Diabetic retinopathy (DM_RETINOPATHY) || id:finn-b-DM_RETINOPATHY	exposure	MR Egger	12	-0.235724	0.380952	0.549899	-0.982391	0.510943	0.789999	0.374415	1.66686
octadecanedioate	2	QcvB4A	finn-b-DM_RETINOPATHY	Diabetic retinopathy (DM_RETINOPATHY) || id:finn-b-DM_RETINOPATHY	exposure	Inverse variance weighted (multiplicative random effects)	12	-0.200997	0.129501	0.120641	-0.454818	0.052825	0.817915	0.634563	1.05425
octadecanedioate	3	QcvB4A	finn-b-DM_RETINOPATHY	Diabetic retinopathy (DM_RETINOPATHY) || id:finn-b-DM_RETINOPATHY	exposure	Inverse variance weighted (fixed effects)	12	-0.200997	0.169565	0.235871	-0.533343	0.13135	0.817915	0.586641	1.14037
octadecanedioate	4	QcvB4A	finn-b-DM_RETINOPATHY	Diabetic retinopathy (DM_RETINOPATHY) || id:finn-b-DM_RETINOPATHY	exposure	MR Egger (bootstrap)	12	-0.604483	0.598244	0.157	-1.77704	0.568076	0.546357	0.169138	1.76487
octadecanedioate	5	QcvB4A	finn-b-DM_RETINOPATHY	Diabetic retinopathy (DM_RETINOPATHY) || id:finn-b-DM_RETINOPATHY	exposure	Simple mode	12	0.0864987	0.39046	0.828739	-0.678804	0.851801	1.09035	0.507223	2.34386
octadecanedioate	6	QcvB4A	finn-b-DM_RETINOPATHY	Diabetic retinopathy (DM_RETINOPATHY) || id:finn-b-DM_RETINOPATHY	exposure	Weighted mode	12	-0.00919487	0.346534	0.979307	-0.688402	0.670012	0.990847	0.502378	1.95426
octadecanedioate	7	QcvB4A	finn-b-DM_RETINOPATHY	Diabetic retinopathy (DM_RETINOPATHY) || id:finn-b-DM_RETINOPATHY	exposure	Simple median	12	-0.118899	0.23006	0.605284	-0.569817	0.332019	0.887897	0.565629	1.39378
octadecanedioate	8	QcvB4A	finn-b-DM_RETINOPATHY	Diabetic retinopathy (DM_RETINOPATHY) || id:finn-b-DM_RETINOPATHY	exposure	Weighted median	12	-0.156811	0.229879	0.495145	-0.607373	0.293751	0.854865	0.54478	1.34145
octadecanedioate	9	QcvB4A	finn-b-DM_RETINOPATHY	Diabetic retinopathy (DM_RETINOPATHY) || id:finn-b-DM_RETINOPATHY	exposure	Penalised weighted median	12	-0.156811	0.230513	0.496332	-0.608616	0.294994	0.854865	0.544103	1.34312
octanoylcarnitine		id.exposure	id.outcome	outcome	exposure	method	nsnp	b	se	pval	lo_ci	up_ci	or	or_lci95	or_uci95
octanoylcarnitine	1	vEmZm9	finn-b-DM_RETINOPATHY	Diabetic retinopathy (DM_RETINOPATHY) || id:finn-b-DM_RETINOPATHY	exposure	MR Egger	22	-0.198571	0.226327	0.390707	-0.642172	0.24503	0.819901	0.526148	1.27766
octanoylcarnitine	2	vEmZm9	finn-b-DM_RETINOPATHY	Diabetic retinopathy (DM_RETINOPATHY) || id:finn-b-DM_RETINOPATHY	exposure	Inverse variance weighted (multiplicative random effects)	22	0.0158699	0.122764	0.897143	-0.224747	0.256486	1.016	0.798719	1.29238
octanoylcarnitine	3	vEmZm9	finn-b-DM_RETINOPATHY	Diabetic retinopathy (DM_RETINOPATHY) || id:finn-b-DM_RETINOPATHY	exposure	Inverse variance weighted (fixed effects)	22	0.0158699	0.107048	0.882145	-0.193944	0.225683	1.016	0.823704	1.25318
octanoylcarnitine	4	vEmZm9	finn-b-DM_RETINOPATHY	Diabetic retinopathy (DM_RETINOPATHY) || id:finn-b-DM_RETINOPATHY	exposure	MR Egger (bootstrap)	22	-0.00294877	0.194002	0.506	-0.383192	0.377295	0.997056	0.681682	1.45833
octanoylcarnitine	5	vEmZm9	finn-b-DM_RETINOPATHY	Diabetic retinopathy (DM_RETINOPATHY) || id:finn-b-DM_RETINOPATHY	exposure	Simple mode	22	-0.0929563	0.230997	0.691447	-0.545711	0.359798	0.911233	0.57943	1.43304
octanoylcarnitine	6	vEmZm9	finn-b-DM_RETINOPATHY	Diabetic retinopathy (DM_RETINOPATHY) || id:finn-b-DM_RETINOPATHY	exposure	Weighted mode	22	-0.0212767	0.152892	0.890648	-0.320945	0.278392	0.978948	0.725463	1.321
octanoylcarnitine	7	vEmZm9	finn-b-DM_RETINOPATHY	Diabetic retinopathy (DM_RETINOPATHY) || id:finn-b-DM_RETINOPATHY	exposure	Simple median	22	-0.032372	0.169955	0.848938	-0.365484	0.30074	0.968146	0.693861	1.35086
octanoylcarnitine	8	vEmZm9	finn-b-DM_RETINOPATHY	Diabetic retinopathy (DM_RETINOPATHY) || id:finn-b-DM_RETINOPATHY	exposure	Weighted median	22	-0.0080242	0.148998	0.957051	-0.30006	0.284012	0.992008	0.740774	1.32845
octanoylcarnitine	9	vEmZm9	finn-b-DM_RETINOPATHY	Diabetic retinopathy (DM_RETINOPATHY) || id:finn-b-DM_RETINOPATHY	exposure	Penalised weighted median	22	-0.00803369	0.151846	0.957806	-0.305652	0.289585	0.991998	0.736643	1.33587
oleate		id.exposure	id.outcome	outcome	exposure	method	nsnp	b	se	pval	lo_ci	up_ci	or	or_lci95	or_uci95
oleate	1	7WVTM1	finn-b-DM_RETINOPATHY	Diabetic retinopathy (DM_RETINOPATHY) || id:finn-b-DM_RETINOPATHY	exposure	MR Egger	21	0.658819	1.01791	0.525229	-1.33629	2.65392	1.93251	0.26282	14.2097
oleate	2	7WVTM1	finn-b-DM_RETINOPATHY	Diabetic retinopathy (DM_RETINOPATHY) || id:finn-b-DM_RETINOPATHY	exposure	Inverse variance weighted (multiplicative random effects)	21	0.189377	0.266807	0.477833	-0.333564	0.712318	1.2085	0.716366	2.03871
oleate	3	7WVTM1	finn-b-DM_RETINOPATHY	Diabetic retinopathy (DM_RETINOPATHY) || id:finn-b-DM_RETINOPATHY	exposure	Inverse variance weighted (fixed effects)	21	0.189377	0.271878	0.486082	-0.343503	0.722257	1.2085	0.709282	2.05908
oleate	4	7WVTM1	finn-b-DM_RETINOPATHY	Diabetic retinopathy (DM_RETINOPATHY) || id:finn-b-DM_RETINOPATHY	exposure	MR Egger (bootstrap)	21	0.19755	0.773086	0.394	-1.3177	1.7128	1.21841	0.267751	5.54445
oleate	5	7WVTM1	finn-b-DM_RETINOPATHY	Diabetic retinopathy (DM_RETINOPATHY) || id:finn-b-DM_RETINOPATHY	exposure	Simple mode	21	0.360377	0.759757	0.640401	-1.12875	1.8495	1.43387	0.323438	6.35665
oleate	6	7WVTM1	finn-b-DM_RETINOPATHY	Diabetic retinopathy (DM_RETINOPATHY) || id:finn-b-DM_RETINOPATHY	exposure	Weighted mode	21	0.414718	0.648279	0.529615	-0.855909	1.68534	1.51394	0.424897	5.39431
oleate	7	7WVTM1	finn-b-DM_RETINOPATHY	Diabetic retinopathy (DM_RETINOPATHY) || id:finn-b-DM_RETINOPATHY	exposure	Simple median	21	0.260563	0.39432	0.508746	-0.512304	1.03343	1.29766	0.599114	2.81069
oleate	8	7WVTM1	finn-b-DM_RETINOPATHY	Diabetic retinopathy (DM_RETINOPATHY) || id:finn-b-DM_RETINOPATHY	exposure	Weighted median	21	0.279808	0.37053	0.450156	-0.446431	1.00605	1.32288	0.639908	2.73477
oleate	9	7WVTM1	finn-b-DM_RETINOPATHY	Diabetic retinopathy (DM_RETINOPATHY) || id:finn-b-DM_RETINOPATHY	exposure	Penalised weighted median	21	0.279217	0.393196	0.477629	-0.491447	1.04988	1.32209	0.61174	2.85731
oleoylcarnitine		id.exposure	id.outcome	outcome	exposure	method	nsnp	b	se	pval	lo_ci	up_ci	or	or_lci95	or_uci95
oleoylcarnitine	1	JzJHND	finn-b-DM_RETINOPATHY	Diabetic retinopathy (DM_RETINOPATHY) || id:finn-b-DM_RETINOPATHY	exposure	MR Egger	11	0.692686	0.744678	0.376552	-0.766882	2.15225	1.99908	0.464459	8.60424
oleoylcarnitine	2	JzJHND	finn-b-DM_RETINOPATHY	Diabetic retinopathy (DM_RETINOPATHY) || id:finn-b-DM_RETINOPATHY	exposure	Inverse variance weighted (multiplicative random effects)	11	-0.0252844	0.239204	0.915818	-0.494124	0.443555	0.975033	0.610105	1.55824
oleoylcarnitine	3	JzJHND	finn-b-DM_RETINOPATHY	Diabetic retinopathy (DM_RETINOPATHY) || id:finn-b-DM_RETINOPATHY	exposure	Inverse variance weighted (fixed effects)	11	-0.0252844	0.226705	0.911196	-0.469626	0.419057	0.975033	0.625236	1.52053
oleoylcarnitine	4	JzJHND	finn-b-DM_RETINOPATHY	Diabetic retinopathy (DM_RETINOPATHY) || id:finn-b-DM_RETINOPATHY	exposure	MR Egger (bootstrap)	11	-0.0679332	0.727019	0.463	-1.49289	1.35702	0.934323	0.224722	3.88461
oleoylcarnitine	5	JzJHND	finn-b-DM_RETINOPATHY	Diabetic retinopathy (DM_RETINOPATHY) || id:finn-b-DM_RETINOPATHY	exposure	Simple mode	11	0.331238	0.541401	0.554314	-0.729909	1.39238	1.39269	0.481953	4.02444
oleoylcarnitine	6	JzJHND	finn-b-DM_RETINOPATHY	Diabetic retinopathy (DM_RETINOPATHY) || id:finn-b-DM_RETINOPATHY	exposure	Weighted mode	11	0.331238	0.479349	0.50528	-0.608286	1.27076	1.39269	0.544283	3.56357
oleoylcarnitine	7	JzJHND	finn-b-DM_RETINOPATHY	Diabetic retinopathy (DM_RETINOPATHY) || id:finn-b-DM_RETINOPATHY	exposure	Simple median	11	0.0876494	0.329779	0.790407	-0.558717	0.734016	1.09161	0.571942	2.08343
oleoylcarnitine	8	JzJHND	finn-b-DM_RETINOPATHY	Diabetic retinopathy (DM_RETINOPATHY) || id:finn-b-DM_RETINOPATHY	exposure	Weighted median	11	0.210988	0.310113	0.496277	-0.396834	0.818811	1.2349	0.672446	2.2678
oleoylcarnitine	9	JzJHND	finn-b-DM_RETINOPATHY	Diabetic retinopathy (DM_RETINOPATHY) || id:finn-b-DM_RETINOPATHY	exposure	Penalised weighted median	11	0.210988	0.316134	0.504515	-0.408634	0.830611	1.2349	0.664557	2.29472
ornithine		id.exposure	id.outcome	outcome	exposure	method	nsnp	b	se	pval	lo_ci	up_ci	or	or_lci95	or_uci95
ornithine	1	LPQQ87	finn-b-DM_RETINOPATHY	Diabetic retinopathy (DM_RETINOPATHY) || id:finn-b-DM_RETINOPATHY	exposure	MR Egger	11	-1.33953	1.36829	0.35317	-4.02138	1.34232	0.261968	0.0179281	3.82792
ornithine	2	LPQQ87	finn-b-DM_RETINOPATHY	Diabetic retinopathy (DM_RETINOPATHY) || id:finn-b-DM_RETINOPATHY	exposure	Inverse variance weighted (multiplicative random effects)	11	0.255803	0.480776	0.594683	-0.686518	1.19812	1.2915	0.503326	3.31389
ornithine	3	LPQQ87	finn-b-DM_RETINOPATHY	Diabetic retinopathy (DM_RETINOPATHY) || id:finn-b-DM_RETINOPATHY	exposure	Inverse variance weighted (fixed effects)	11	0.255803	0.328203	0.435742	-0.387476	0.899081	1.2915	0.678768	2.45734
ornithine	4	LPQQ87	finn-b-DM_RETINOPATHY	Diabetic retinopathy (DM_RETINOPATHY) || id:finn-b-DM_RETINOPATHY	exposure	MR Egger (bootstrap)	11	0.00744035	1.56556	0.494	-3.06105	3.07593	1.00747	0.0468384	21.6701
ornithine	5	LPQQ87	finn-b-DM_RETINOPATHY	Diabetic retinopathy (DM_RETINOPATHY) || id:finn-b-DM_RETINOPATHY	exposure	Simple mode	11	-0.390032	0.921926	0.681204	-2.19701	1.41694	0.677035	0.111135	4.12449
ornithine	6	LPQQ87	finn-b-DM_RETINOPATHY	Diabetic retinopathy (DM_RETINOPATHY) || id:finn-b-DM_RETINOPATHY	exposure	Weighted mode	11	-0.619695	0.619736	0.340924	-1.83438	0.594988	0.538108	0.159713	1.81301
ornithine	7	LPQQ87	finn-b-DM_RETINOPATHY	Diabetic retinopathy (DM_RETINOPATHY) || id:finn-b-DM_RETINOPATHY	exposure	Simple median	11	-0.2	0.606206	0.74146	-1.38816	0.988163	0.818731	0.249533	2.6863
ornithine	8	LPQQ87	finn-b-DM_RETINOPATHY	Diabetic retinopathy (DM_RETINOPATHY) || id:finn-b-DM_RETINOPATHY	exposure	Weighted median	11	-0.254169	0.498184	0.609917	-1.23061	0.722271	0.775561	0.292114	2.05911
ornithine	9	LPQQ87	finn-b-DM_RETINOPATHY	Diabetic retinopathy (DM_RETINOPATHY) || id:finn-b-DM_RETINOPATHY	exposure	Penalised weighted median	11	-0.315048	0.492906	0.522716	-1.28114	0.651048	0.729754	0.277719	1.91755
p-acetamidophenylglucuronide		id.exposure	id.outcome	outcome	exposure	method	nsnp	b	se	pval	lo_ci	up_ci	or	or_lci95	or_uci95
p-acetamidophenylglucuronide	1	FH7YAT	finn-b-DM_RETINOPATHY	Diabetic retinopathy (DM_RETINOPATHY) || id:finn-b-DM_RETINOPATHY	exposure	MR Egger	57	-0.00190789	0.00864264	0.826102	-0.0188475	0.0150317	0.998094	0.981329	1.01515
p-acetamidophenylglucuronide	2	FH7YAT	finn-b-DM_RETINOPATHY	Diabetic retinopathy (DM_RETINOPATHY) || id:finn-b-DM_RETINOPATHY	exposure	Inverse variance weighted (multiplicative random effects)	57	-0.00409162	0.00435436	0.347391	-0.0126262	0.00444292	0.995917	0.987453	1.00445
p-acetamidophenylglucuronide	3	FH7YAT	finn-b-DM_RETINOPATHY	Diabetic retinopathy (DM_RETINOPATHY) || id:finn-b-DM_RETINOPATHY	exposure	Inverse variance weighted (fixed effects)	57	-0.00409162	0.00370261	0.269132	-0.0113487	0.0031655	0.995917	0.988715	1.00317
p-acetamidophenylglucuronide	4	FH7YAT	finn-b-DM_RETINOPATHY	Diabetic retinopathy (DM_RETINOPATHY) || id:finn-b-DM_RETINOPATHY	exposure	MR Egger (bootstrap)	57	-0.00137663	0.00660436	0.41	-0.0143212	0.0115679	0.998624	0.985781	1.01164
p-acetamidophenylglucuronide	5	FH7YAT	finn-b-DM_RETINOPATHY	Diabetic retinopathy (DM_RETINOPATHY) || id:finn-b-DM_RETINOPATHY	exposure	Simple mode	57	0.00306145	0.0108915	0.779681	-0.0182859	0.0244089	1.00307	0.98188	1.02471
p-acetamidophenylglucuronide	6	FH7YAT	finn-b-DM_RETINOPATHY	Diabetic retinopathy (DM_RETINOPATHY) || id:finn-b-DM_RETINOPATHY	exposure	Weighted mode	57	-0.000481583	0.0070459	0.945751	-0.0142915	0.0133284	0.999519	0.98581	1.01342
p-acetamidophenylglucuronide	7	FH7YAT	finn-b-DM_RETINOPATHY	Diabetic retinopathy (DM_RETINOPATHY) || id:finn-b-DM_RETINOPATHY	exposure	Simple median	57	-0.00143622	0.00614155	0.815099	-0.0134737	0.0106012	0.998565	0.986617	1.01066
p-acetamidophenylglucuronide	8	FH7YAT	finn-b-DM_RETINOPATHY	Diabetic retinopathy (DM_RETINOPATHY) || id:finn-b-DM_RETINOPATHY	exposure	Weighted median	57	-0.00196224	0.00577843	0.734172	-0.013288	0.00936349	0.99804	0.9868	1.00941
p-acetamidophenylglucuronide	9	FH7YAT	finn-b-DM_RETINOPATHY	Diabetic retinopathy (DM_RETINOPATHY) || id:finn-b-DM_RETINOPATHY	exposure	Penalised weighted median	57	-0.00197077	0.00569146	0.729141	-0.013126	0.00918449	0.998031	0.98696	1.00923
palmitate		id.exposure	id.outcome	outcome	exposure	method	nsnp	b	se	pval	lo_ci	up_ci	or	or_lci95	or_uci95
palmitate	1	iM5LBM	finn-b-DM_RETINOPATHY	Diabetic retinopathy (DM_RETINOPATHY) || id:finn-b-DM_RETINOPATHY	exposure	MR Egger	15	-0.140832	0.146247	0.353133	-0.427477	0.145813	0.868635	0.652152	1.15698
palmitate	2	iM5LBM	finn-b-DM_RETINOPATHY	Diabetic retinopathy (DM_RETINOPATHY) || id:finn-b-DM_RETINOPATHY	exposure	Inverse variance weighted (multiplicative random effects)	15	0.0817532	0.100664	0.416714	-0.115549	0.279055	1.08519	0.890877	1.32188
palmitate	3	iM5LBM	finn-b-DM_RETINOPATHY	Diabetic retinopathy (DM_RETINOPATHY) || id:finn-b-DM_RETINOPATHY	exposure	Inverse variance weighted (fixed effects)	15	0.0817532	0.0898206	0.362726	-0.0942952	0.257801	1.08519	0.910014	1.29408
palmitate	4	iM5LBM	finn-b-DM_RETINOPATHY	Diabetic retinopathy (DM_RETINOPATHY) || id:finn-b-DM_RETINOPATHY	exposure	MR Egger (bootstrap)	15	0.223778	0.216724	0.138	-0.201001	0.648557	1.25079	0.817911	1.91278
palmitate	5	iM5LBM	finn-b-DM_RETINOPATHY	Diabetic retinopathy (DM_RETINOPATHY) || id:finn-b-DM_RETINOPATHY	exposure	Simple mode	15	0.159039	0.233413	0.506759	-0.298452	0.616529	1.17238	0.741966	1.85249
palmitate	6	iM5LBM	finn-b-DM_RETINOPATHY	Diabetic retinopathy (DM_RETINOPATHY) || id:finn-b-DM_RETINOPATHY	exposure	Weighted mode	15	0.0403445	0.144479	0.784143	-0.242835	0.323524	1.04117	0.784401	1.38199
palmitate	7	iM5LBM	finn-b-DM_RETINOPATHY	Diabetic retinopathy (DM_RETINOPATHY) || id:finn-b-DM_RETINOPATHY	exposure	Simple median	15	0.144262	0.160965	0.370129	-0.17123	0.459755	1.15519	0.842628	1.58369
palmitate	8	iM5LBM	finn-b-DM_RETINOPATHY	Diabetic retinopathy (DM_RETINOPATHY) || id:finn-b-DM_RETINOPATHY	exposure	Weighted median	15	0.0470793	0.136116	0.729437	-0.219709	0.313868	1.04821	0.802752	1.36871
palmitate	9	iM5LBM	finn-b-DM_RETINOPATHY	Diabetic retinopathy (DM_RETINOPATHY) || id:finn-b-DM_RETINOPATHY	exposure	Penalised weighted median	15	0.0489978	0.139928	0.726215	-0.22526	0.323256	1.05022	0.798308	1.38162
palmitoleate		id.exposure	id.outcome	outcome	exposure	method	nsnp	b	se	pval	lo_ci	up_ci	or	or_lci95	or_uci95
palmitoleate	1	XOCJRx	finn-b-DM_RETINOPATHY	Diabetic retinopathy (DM_RETINOPATHY) || id:finn-b-DM_RETINOPATHY	exposure	MR Egger	28	0.628743	0.610793	0.312779	-0.568411	1.8259	1.87525	0.566425	6.20837
palmitoleate	2	XOCJRx	finn-b-DM_RETINOPATHY	Diabetic retinopathy (DM_RETINOPATHY) || id:finn-b-DM_RETINOPATHY	exposure	Inverse variance weighted (multiplicative random effects)	28	0.335503	0.223092	0.132612	-0.101757	0.772763	1.39864	0.903249	2.16574
palmitoleate	3	XOCJRx	finn-b-DM_RETINOPATHY	Diabetic retinopathy (DM_RETINOPATHY) || id:finn-b-DM_RETINOPATHY	exposure	Inverse variance weighted (fixed effects)	28	0.335503	0.260332	0.197485	-0.174748	0.845754	1.39864	0.839669	2.32973
palmitoleate	4	XOCJRx	finn-b-DM_RETINOPATHY	Diabetic retinopathy (DM_RETINOPATHY) || id:finn-b-DM_RETINOPATHY	exposure	MR Egger (bootstrap)	28	0.231492	0.784693	0.373	-1.30651	1.76949	1.26048	0.270765	5.86786
palmitoleate	5	XOCJRx	finn-b-DM_RETINOPATHY	Diabetic retinopathy (DM_RETINOPATHY) || id:finn-b-DM_RETINOPATHY	exposure	Simple mode	28	0.654812	0.641793	0.316649	-0.603103	1.91273	1.92478	0.547111	6.77153
palmitoleate	6	XOCJRx	finn-b-DM_RETINOPATHY	Diabetic retinopathy (DM_RETINOPATHY) || id:finn-b-DM_RETINOPATHY	exposure	Weighted mode	28	0.578263	0.536732	0.290844	-0.473732	1.63026	1.78294	0.622674	5.10519
palmitoleate	7	XOCJRx	finn-b-DM_RETINOPATHY	Diabetic retinopathy (DM_RETINOPATHY) || id:finn-b-DM_RETINOPATHY	exposure	Simple median	28	0.442857	0.373959	0.236318	-0.290102	1.17582	1.55715	0.748187	3.24079
palmitoleate	8	XOCJRx	finn-b-DM_RETINOPATHY	Diabetic retinopathy (DM_RETINOPATHY) || id:finn-b-DM_RETINOPATHY	exposure	Weighted median	28	0.450087	0.381322	0.237867	-0.297304	1.19748	1.56845	0.742818	3.31176
palmitoleate	9	XOCJRx	finn-b-DM_RETINOPATHY	Diabetic retinopathy (DM_RETINOPATHY) || id:finn-b-DM_RETINOPATHY	exposure	Penalised weighted median	28	0.450087	0.394333	0.253708	-0.322806	1.22298	1.56845	0.724114	3.3973
palmitoyl sphingomyelin		id.exposure	id.outcome	outcome	exposure	method	nsnp	b	se	pval	lo_ci	up_ci	or	or_lci95	or_uci95
palmitoyl sphingomyelin	1	h98OEY	finn-b-DM_RETINOPATHY	Diabetic retinopathy (DM_RETINOPATHY) || id:finn-b-DM_RETINOPATHY	exposure	MR Egger	11	-0.00206891	0.591846	0.997287	-1.16209	1.15795	0.997933	0.312832	3.1834
palmitoyl sphingomyelin	2	h98OEY	finn-b-DM_RETINOPATHY	Diabetic retinopathy (DM_RETINOPATHY) || id:finn-b-DM_RETINOPATHY	exposure	Inverse variance weighted (multiplicative random effects)	11	0.187061	0.1746	0.284004	-0.155155	0.529277	1.2057	0.856282	1.6977
palmitoyl sphingomyelin	3	h98OEY	finn-b-DM_RETINOPATHY	Diabetic retinopathy (DM_RETINOPATHY) || id:finn-b-DM_RETINOPATHY	exposure	Inverse variance weighted (fixed effects)	11	0.187061	0.209802	0.372604	-0.224151	0.598273	1.2057	0.799194	1.81898
palmitoyl sphingomyelin	4	h98OEY	finn-b-DM_RETINOPATHY	Diabetic retinopathy (DM_RETINOPATHY) || id:finn-b-DM_RETINOPATHY	exposure	MR Egger (bootstrap)	11	0.334653	0.434941	0.208	-0.517831	1.18714	1.39746	0.595811	3.27769
palmitoyl sphingomyelin	5	h98OEY	finn-b-DM_RETINOPATHY	Diabetic retinopathy (DM_RETINOPATHY) || id:finn-b-DM_RETINOPATHY	exposure	Simple mode	11	0.568844	0.482258	0.265483	-0.376382	1.51407	1.76622	0.68634	4.54519
palmitoyl sphingomyelin	6	h98OEY	finn-b-DM_RETINOPATHY	Diabetic retinopathy (DM_RETINOPATHY) || id:finn-b-DM_RETINOPATHY	exposure	Weighted mode	11	0.478722	0.464111	0.326617	-0.430935	1.38838	1.61401	0.649901	4.00835
palmitoyl sphingomyelin	7	h98OEY	finn-b-DM_RETINOPATHY	Diabetic retinopathy (DM_RETINOPATHY) || id:finn-b-DM_RETINOPATHY	exposure	Simple median	11	0.20614	0.296423	0.486789	-0.374849	0.78713	1.22893	0.687393	2.19708
palmitoyl sphingomyelin	8	h98OEY	finn-b-DM_RETINOPATHY	Diabetic retinopathy (DM_RETINOPATHY) || id:finn-b-DM_RETINOPATHY	exposure	Weighted median	11	0.2584	0.29166	0.375637	-0.313254	0.830055	1.29486	0.731064	2.29344
palmitoyl sphingomyelin	9	h98OEY	finn-b-DM_RETINOPATHY	Diabetic retinopathy (DM_RETINOPATHY) || id:finn-b-DM_RETINOPATHY	exposure	Penalised weighted median	11	0.2584	0.289247	0.371667	-0.308524	0.825325	1.29486	0.734531	2.28262
palmitoylcarnitine		id.exposure	id.outcome	outcome	exposure	method	nsnp	b	se	pval	lo_ci	up_ci	or	or_lci95	or_uci95
palmitoylcarnitine	1	7LIBsc	finn-b-DM_RETINOPATHY	Diabetic retinopathy (DM_RETINOPATHY) || id:finn-b-DM_RETINOPATHY	exposure	MR Egger	48	0.370942	0.928592	0.691398	-1.4491	2.19098	1.4491	0.234782	8.94399
palmitoylcarnitine	2	7LIBsc	finn-b-DM_RETINOPATHY	Diabetic retinopathy (DM_RETINOPATHY) || id:finn-b-DM_RETINOPATHY	exposure	Inverse variance weighted (multiplicative random effects)	48	0.239768	0.231995	0.301369	-0.214943	0.694478	1.27095	0.806587	2.00266
palmitoylcarnitine	3	7LIBsc	finn-b-DM_RETINOPATHY	Diabetic retinopathy (DM_RETINOPATHY) || id:finn-b-DM_RETINOPATHY	exposure	Inverse variance weighted (fixed effects)	48	0.239768	0.224849	0.286266	-0.200937	0.680472	1.27095	0.817964	1.97481
palmitoylcarnitine	4	7LIBsc	finn-b-DM_RETINOPATHY	Diabetic retinopathy (DM_RETINOPATHY) || id:finn-b-DM_RETINOPATHY	exposure	MR Egger (bootstrap)	48	-0.228721	0.894787	0.393	-1.9825	1.52506	0.795551	0.137724	4.59543
palmitoylcarnitine	5	7LIBsc	finn-b-DM_RETINOPATHY	Diabetic retinopathy (DM_RETINOPATHY) || id:finn-b-DM_RETINOPATHY	exposure	Simple mode	48	1.13428	0.773863	0.14938	-0.382495	2.65105	3.10893	0.682157	14.1689
palmitoylcarnitine	6	7LIBsc	finn-b-DM_RETINOPATHY	Diabetic retinopathy (DM_RETINOPATHY) || id:finn-b-DM_RETINOPATHY	exposure	Weighted mode	48	1.11081	0.716586	0.127816	-0.293701	2.51532	3.03681	0.7455	12.3705
palmitoylcarnitine	7	7LIBsc	finn-b-DM_RETINOPATHY	Diabetic retinopathy (DM_RETINOPATHY) || id:finn-b-DM_RETINOPATHY	exposure	Simple median	48	0.392803	0.326552	0.229021	-0.247238	1.03284	1.48113	0.780955	2.80904
palmitoylcarnitine	8	7LIBsc	finn-b-DM_RETINOPATHY	Diabetic retinopathy (DM_RETINOPATHY) || id:finn-b-DM_RETINOPATHY	exposure	Weighted median	48	0.411587	0.341413	0.227996	-0.257584	1.08076	1.50921	0.772917	2.94691
palmitoylcarnitine	9	7LIBsc	finn-b-DM_RETINOPATHY	Diabetic retinopathy (DM_RETINOPATHY) || id:finn-b-DM_RETINOPATHY	exposure	Penalised weighted median	48	0.418936	0.325929	0.198666	-0.219884	1.05776	1.52034	0.802612	2.8799
pantothenate		id.exposure	id.outcome	outcome	exposure	method	nsnp	b	se	pval	lo_ci	up_ci	or	or_lci95	or_uci95
pantothenate	1	ddKfsq	finn-b-DM_RETINOPATHY	Diabetic retinopathy (DM_RETINOPATHY) || id:finn-b-DM_RETINOPATHY	exposure	MR Egger	9	0.540736	0.550515	0.358705	-0.538272	1.61974	1.71727	0.583756	5.0518
pantothenate	2	ddKfsq	finn-b-DM_RETINOPATHY	Diabetic retinopathy (DM_RETINOPATHY) || id:finn-b-DM_RETINOPATHY	exposure	Inverse variance weighted (multiplicative random effects)	9	0.316058	0.133838	0.0182015	0.0537352	0.578381	1.37171	1.05521	1.78315
pantothenate	3	ddKfsq	finn-b-DM_RETINOPATHY	Diabetic retinopathy (DM_RETINOPATHY) || id:finn-b-DM_RETINOPATHY	exposure	Inverse variance weighted (fixed effects)	9	0.316058	0.236591	0.181588	-0.147661	0.779778	1.37171	0.862724	2.18099
pantothenate	4	ddKfsq	finn-b-DM_RETINOPATHY	Diabetic retinopathy (DM_RETINOPATHY) || id:finn-b-DM_RETINOPATHY	exposure	MR Egger (bootstrap)	9	0.0396016	0.744505	0.478	-1.41963	1.49883	1.0404	0.241804	4.47645
pantothenate	5	ddKfsq	finn-b-DM_RETINOPATHY	Diabetic retinopathy (DM_RETINOPATHY) || id:finn-b-DM_RETINOPATHY	exposure	Simple mode	9	0.594835	0.446279	0.219281	-0.279871	1.46954	1.81273	0.755881	4.34724
pantothenate	6	ddKfsq	finn-b-DM_RETINOPATHY	Diabetic retinopathy (DM_RETINOPATHY) || id:finn-b-DM_RETINOPATHY	exposure	Weighted mode	9	0.525896	0.370807	0.193875	-0.200886	1.25268	1.69197	0.818006	3.4997
pantothenate	7	ddKfsq	finn-b-DM_RETINOPATHY	Diabetic retinopathy (DM_RETINOPATHY) || id:finn-b-DM_RETINOPATHY	exposure	Simple median	9	0.470968	0.34184	0.168283	-0.199039	1.14097	1.60154	0.819518	3.12982
pantothenate	8	ddKfsq	finn-b-DM_RETINOPATHY	Diabetic retinopathy (DM_RETINOPATHY) || id:finn-b-DM_RETINOPATHY	exposure	Weighted median	9	0.484751	0.310983	0.119051	-0.124776	1.09428	1.62377	0.882694	2.98702
pantothenate	9	ddKfsq	finn-b-DM_RETINOPATHY	Diabetic retinopathy (DM_RETINOPATHY) || id:finn-b-DM_RETINOPATHY	exposure	Penalised weighted median	9	0.484751	0.313733	0.122321	-0.130166	1.09967	1.62377	0.877949	3.00317
paraxanthine		id.exposure	id.outcome	outcome	exposure	method	nsnp	b	se	pval	lo_ci	up_ci	or	or_lci95	or_uci95
paraxanthine	1	v13uBv	finn-b-DM_RETINOPATHY	Diabetic retinopathy (DM_RETINOPATHY) || id:finn-b-DM_RETINOPATHY	exposure	MR Egger	25	-0.610525	0.29851	0.0524359	-1.1956	-0.0254465	0.543065	0.302521	0.974875
paraxanthine	2	v13uBv	finn-b-DM_RETINOPATHY	Diabetic retinopathy (DM_RETINOPATHY) || id:finn-b-DM_RETINOPATHY	exposure	Inverse variance weighted (multiplicative random effects)	25	-0.33204	0.150195	0.027055	-0.626422	-0.0376573	0.717459	0.534501	0.963043
paraxanthine	3	v13uBv	finn-b-DM_RETINOPATHY	Diabetic retinopathy (DM_RETINOPATHY) || id:finn-b-DM_RETINOPATHY	exposure	Inverse variance weighted (fixed effects)	25	-0.33204	0.16821	0.0483865	-0.661732	-0.00234784	0.717459	0.515957	0.997655
paraxanthine	4	v13uBv	finn-b-DM_RETINOPATHY	Diabetic retinopathy (DM_RETINOPATHY) || id:finn-b-DM_RETINOPATHY	exposure	MR Egger (bootstrap)	25	-0.158694	0.457704	0.37	-1.05579	0.738407	0.853258	0.347916	2.0926
paraxanthine	5	v13uBv	finn-b-DM_RETINOPATHY	Diabetic retinopathy (DM_RETINOPATHY) || id:finn-b-DM_RETINOPATHY	exposure	Simple mode	25	0.00843258	0.448222	0.985145	-0.870082	0.886947	1.00847	0.418917	2.42771
paraxanthine	6	v13uBv	finn-b-DM_RETINOPATHY	Diabetic retinopathy (DM_RETINOPATHY) || id:finn-b-DM_RETINOPATHY	exposure	Weighted mode	25	-0.0902713	0.348313	0.797717	-0.772965	0.592423	0.913683	0.461642	1.80836
paraxanthine	7	v13uBv	finn-b-DM_RETINOPATHY	Diabetic retinopathy (DM_RETINOPATHY) || id:finn-b-DM_RETINOPATHY	exposure	Simple median	25	-0.0748663	0.269299	0.781009	-0.602693	0.45296	0.927868	0.547336	1.57296
paraxanthine	8	v13uBv	finn-b-DM_RETINOPATHY	Diabetic retinopathy (DM_RETINOPATHY) || id:finn-b-DM_RETINOPATHY	exposure	Weighted median	25	-0.258907	0.242855	0.28638	-0.734904	0.217089	0.771894	0.479551	1.24246
paraxanthine	9	v13uBv	finn-b-DM_RETINOPATHY	Diabetic retinopathy (DM_RETINOPATHY) || id:finn-b-DM_RETINOPATHY	exposure	Penalised weighted median	25	-0.258907	0.2543	0.308621	-0.757335	0.23952	0.771894	0.468914	1.27064
p-cresol sulfate		id.exposure	id.outcome	outcome	exposure	method	nsnp	b	se	pval	lo_ci	up_ci	or	or_lci95	or_uci95
p-cresol sulfate	1	kGsfIr	finn-b-DM_RETINOPATHY	Diabetic retinopathy (DM_RETINOPATHY) || id:finn-b-DM_RETINOPATHY	exposure	MR Egger	12	-0.452271	0.380593	0.262158	-1.19823	0.293692	0.636182	0.301727	1.34137
p-cresol sulfate	2	kGsfIr	finn-b-DM_RETINOPATHY	Diabetic retinopathy (DM_RETINOPATHY) || id:finn-b-DM_RETINOPATHY	exposure	Inverse variance weighted (multiplicative random effects)	12	-0.163199	0.113128	0.149131	-0.384929	0.0585312	0.849422	0.680499	1.06028
p-cresol sulfate	3	kGsfIr	finn-b-DM_RETINOPATHY	Diabetic retinopathy (DM_RETINOPATHY) || id:finn-b-DM_RETINOPATHY	exposure	Inverse variance weighted (fixed effects)	12	-0.163199	0.0947687	0.085056	-0.348946	0.0225479	0.849422	0.705432	1.0228
p-cresol sulfate	4	kGsfIr	finn-b-DM_RETINOPATHY	Diabetic retinopathy (DM_RETINOPATHY) || id:finn-b-DM_RETINOPATHY	exposure	MR Egger (bootstrap)	12	-0.212775	0.219317	0.164	-0.642636	0.217086	0.808338	0.525904	1.24245
p-cresol sulfate	5	kGsfIr	finn-b-DM_RETINOPATHY	Diabetic retinopathy (DM_RETINOPATHY) || id:finn-b-DM_RETINOPATHY	exposure	Simple mode	12	-0.0157592	0.214902	0.942859	-0.436968	0.405449	0.984364	0.645992	1.49998
p-cresol sulfate	6	kGsfIr	finn-b-DM_RETINOPATHY	Diabetic retinopathy (DM_RETINOPATHY) || id:finn-b-DM_RETINOPATHY	exposure	Weighted mode	12	-0.205915	0.170625	0.25281	-0.540339	0.128509	0.813902	0.582551	1.13713
p-cresol sulfate	7	kGsfIr	finn-b-DM_RETINOPATHY	Diabetic retinopathy (DM_RETINOPATHY) || id:finn-b-DM_RETINOPATHY	exposure	Simple median	12	-0.0786092	0.138253	0.569633	-0.349584	0.192366	0.924401	0.704981	1.21211
p-cresol sulfate	8	kGsfIr	finn-b-DM_RETINOPATHY	Diabetic retinopathy (DM_RETINOPATHY) || id:finn-b-DM_RETINOPATHY	exposure	Weighted median	12	-0.169811	0.129333	0.189192	-0.423304	0.0836822	0.843825	0.65488	1.08728
p-cresol sulfate	9	kGsfIr	finn-b-DM_RETINOPATHY	Diabetic retinopathy (DM_RETINOPATHY) || id:finn-b-DM_RETINOPATHY	exposure	Penalised weighted median	12	-0.165815	0.135204	0.220046	-0.430815	0.0991848	0.847203	0.649979	1.10427
pelargonate		id.exposure	id.outcome	outcome	exposure	method	nsnp	b	se	pval	lo_ci	up_ci	or	or_lci95	or_uci95
pelargonate	1	APh9JN	finn-b-DM_RETINOPATHY	Diabetic retinopathy (DM_RETINOPATHY) || id:finn-b-DM_RETINOPATHY	exposure	MR Egger	36	0.0280063	0.676082	0.9672	-1.29711	1.35313	1.0284	0.273319	3.86951
pelargonate	2	APh9JN	finn-b-DM_RETINOPATHY	Diabetic retinopathy (DM_RETINOPATHY) || id:finn-b-DM_RETINOPATHY	exposure	Inverse variance weighted (multiplicative random effects)	36	0.312915	0.196277	0.110879	-0.0717871	0.697617	1.36741	0.930729	2.00896
pelargonate	3	APh9JN	finn-b-DM_RETINOPATHY	Diabetic retinopathy (DM_RETINOPATHY) || id:finn-b-DM_RETINOPATHY	exposure	Inverse variance weighted (fixed effects)	36	0.312915	0.223001	0.160558	-0.124168	0.749998	1.36741	0.883232	2.117
pelargonate	4	APh9JN	finn-b-DM_RETINOPATHY	Diabetic retinopathy (DM_RETINOPATHY) || id:finn-b-DM_RETINOPATHY	exposure	MR Egger (bootstrap)	36	0.358092	0.710844	0.3	-1.03516	1.75135	1.4306	0.355168	5.76236
pelargonate	5	APh9JN	finn-b-DM_RETINOPATHY	Diabetic retinopathy (DM_RETINOPATHY) || id:finn-b-DM_RETINOPATHY	exposure	Simple mode	36	0.58014	0.683002	0.401433	-0.758544	1.91882	1.78629	0.468348	6.81294
pelargonate	6	APh9JN	finn-b-DM_RETINOPATHY	Diabetic retinopathy (DM_RETINOPATHY) || id:finn-b-DM_RETINOPATHY	exposure	Weighted mode	36	0.596982	0.511726	0.251258	-0.406002	1.59997	1.81663	0.666309	4.95286
pelargonate	7	APh9JN	finn-b-DM_RETINOPATHY	Diabetic retinopathy (DM_RETINOPATHY) || id:finn-b-DM_RETINOPATHY	exposure	Simple median	36	0.342209	0.329715	0.299319	-0.304032	0.988451	1.40806	0.737837	2.68707
pelargonate	8	APh9JN	finn-b-DM_RETINOPATHY	Diabetic retinopathy (DM_RETINOPATHY) || id:finn-b-DM_RETINOPATHY	exposure	Weighted median	36	0.51809	0.332099	0.118748	-0.132823	1.169	1.67882	0.87562	3.21878
pelargonate	9	APh9JN	finn-b-DM_RETINOPATHY	Diabetic retinopathy (DM_RETINOPATHY) || id:finn-b-DM_RETINOPATHY	exposure	Penalised weighted median	36	0.51809	0.333951	0.120807	-0.136453	1.17263	1.67882	0.872447	3.23049
pentadecanoate		id.exposure	id.outcome	outcome	exposure	method	nsnp	b	se	pval	lo_ci	up_ci	or	or_lci95	or_uci95
pentadecanoate	1	MaQNGe	finn-b-DM_RETINOPATHY	Diabetic retinopathy (DM_RETINOPATHY) || id:finn-b-DM_RETINOPATHY	exposure	MR Egger	19	0.106735	0.630668	0.867605	-1.12938	1.34284	1.11264	0.323235	3.82992
pentadecanoate	2	MaQNGe	finn-b-DM_RETINOPATHY	Diabetic retinopathy (DM_RETINOPATHY) || id:finn-b-DM_RETINOPATHY	exposure	Inverse variance weighted (multiplicative random effects)	19	0.00624978	0.216589	0.97698	-0.418265	0.430764	1.00627	0.658188	1.53843
pentadecanoate	3	MaQNGe	finn-b-DM_RETINOPATHY	Diabetic retinopathy (DM_RETINOPATHY) || id:finn-b-DM_RETINOPATHY	exposure	Inverse variance weighted (fixed effects)	19	0.00624978	0.231562	0.978468	-0.447611	0.46011	1.00627	0.639153	1.58425
pentadecanoate	4	MaQNGe	finn-b-DM_RETINOPATHY	Diabetic retinopathy (DM_RETINOPATHY) || id:finn-b-DM_RETINOPATHY	exposure	MR Egger (bootstrap)	19	0.256977	0.732173	0.344	-1.17808	1.69204	1.29302	0.307869	5.43052
pentadecanoate	5	MaQNGe	finn-b-DM_RETINOPATHY	Diabetic retinopathy (DM_RETINOPATHY) || id:finn-b-DM_RETINOPATHY	exposure	Simple mode	19	0.627463	0.651536	0.348282	-0.649548	1.90447	1.87285	0.522282	6.71587
pentadecanoate	6	MaQNGe	finn-b-DM_RETINOPATHY	Diabetic retinopathy (DM_RETINOPATHY) || id:finn-b-DM_RETINOPATHY	exposure	Weighted mode	19	0.566816	0.574253	0.336702	-0.558721	1.69235	1.76265	0.57194	5.43224
pentadecanoate	7	MaQNGe	finn-b-DM_RETINOPATHY	Diabetic retinopathy (DM_RETINOPATHY) || id:finn-b-DM_RETINOPATHY	exposure	Simple median	19	0.470588	0.347364	0.1755	-0.210246	1.15142	1.60094	0.810385	3.16269
pentadecanoate	8	MaQNGe	finn-b-DM_RETINOPATHY	Diabetic retinopathy (DM_RETINOPATHY) || id:finn-b-DM_RETINOPATHY	exposure	Weighted median	19	0.415999	0.34048	0.221783	-0.251342	1.08334	1.51588	0.777756	2.95453
pentadecanoate	9	MaQNGe	finn-b-DM_RETINOPATHY	Diabetic retinopathy (DM_RETINOPATHY) || id:finn-b-DM_RETINOPATHY	exposure	Penalised weighted median	19	0.415999	0.330538	0.208193	-0.231856	1.06385	1.51588	0.79306	2.89751
phenol sulfate		id.exposure	id.outcome	outcome	exposure	method	nsnp	b	se	pval	lo_ci	up_ci	or	or_lci95	or_uci95
phenol sulfate	1	MMHolU	finn-b-DM_RETINOPATHY	Diabetic retinopathy (DM_RETINOPATHY) || id:finn-b-DM_RETINOPATHY	exposure	MR Egger	17	-0.771922	0.598188	0.216438	-1.94437	0.400527	0.462124	0.143077	1.49261
phenol sulfate	2	MMHolU	finn-b-DM_RETINOPATHY	Diabetic retinopathy (DM_RETINOPATHY) || id:finn-b-DM_RETINOPATHY	exposure	Inverse variance weighted (multiplicative random effects)	17	0.161999	0.214909	0.450969	-0.259223	0.58322	1.17586	0.771651	1.7918
phenol sulfate	3	MMHolU	finn-b-DM_RETINOPATHY	Diabetic retinopathy (DM_RETINOPATHY) || id:finn-b-DM_RETINOPATHY	exposure	Inverse variance weighted (fixed effects)	17	0.161999	0.12546	0.196621	-0.0839028	0.4079	1.17586	0.919521	1.50366
phenol sulfate	4	MMHolU	finn-b-DM_RETINOPATHY	Diabetic retinopathy (DM_RETINOPATHY) || id:finn-b-DM_RETINOPATHY	exposure	MR Egger (bootstrap)	17	-0.322428	0.260169	0.095	-0.832359	0.187504	0.724388	0.435022	1.20623
phenol sulfate	5	MMHolU	finn-b-DM_RETINOPATHY	Diabetic retinopathy (DM_RETINOPATHY) || id:finn-b-DM_RETINOPATHY	exposure	Simple mode	17	-0.120806	0.298224	0.69078	-0.705324	0.463713	0.886206	0.493948	1.58997
phenol sulfate	6	MMHolU	finn-b-DM_RETINOPATHY	Diabetic retinopathy (DM_RETINOPATHY) || id:finn-b-DM_RETINOPATHY	exposure	Weighted mode	17	-0.14873	0.205434	0.479529	-0.55138	0.253919	0.861801	0.576154	1.28907
phenol sulfate	7	MMHolU	finn-b-DM_RETINOPATHY	Diabetic retinopathy (DM_RETINOPATHY) || id:finn-b-DM_RETINOPATHY	exposure	Simple median	17	0.407173	0.24255	0.093207	-0.0682248	0.882571	1.50256	0.93405	2.41711
phenol sulfate	8	MMHolU	finn-b-DM_RETINOPATHY	Diabetic retinopathy (DM_RETINOPATHY) || id:finn-b-DM_RETINOPATHY	exposure	Weighted median	17	-0.0169583	0.193648	0.930216	-0.396508	0.362591	0.983185	0.672665	1.43705
phenol sulfate	9	MMHolU	finn-b-DM_RETINOPATHY	Diabetic retinopathy (DM_RETINOPATHY) || id:finn-b-DM_RETINOPATHY	exposure	Penalised weighted median	17	-0.0412023	0.188734	0.827189	-0.411121	0.328717	0.959635	0.662906	1.38918
phenylacetate		id.exposure	id.outcome	outcome	exposure	method	nsnp	b	se	pval	lo_ci	up_ci	or	or_lci95	or_uci95
phenylacetate	1	9rYNXf	finn-b-DM_RETINOPATHY	Diabetic retinopathy (DM_RETINOPATHY) || id:finn-b-DM_RETINOPATHY	exposure	MR Egger	10	0.243656	0.236423	0.332879	-0.219732	0.707044	1.27591	0.802734	2.02799
phenylacetate	2	9rYNXf	finn-b-DM_RETINOPATHY	Diabetic retinopathy (DM_RETINOPATHY) || id:finn-b-DM_RETINOPATHY	exposure	Inverse variance weighted (multiplicative random effects)	10	0.117404	0.150905	0.436571	-0.178371	0.413178	1.12457	0.836632	1.51161
phenylacetate	3	9rYNXf	finn-b-DM_RETINOPATHY	Diabetic retinopathy (DM_RETINOPATHY) || id:finn-b-DM_RETINOPATHY	exposure	Inverse variance weighted (fixed effects)	10	0.117404	0.13608	0.38827	-0.149312	0.38412	1.12457	0.8613	1.46832
phenylacetate	4	9rYNXf	finn-b-DM_RETINOPATHY	Diabetic retinopathy (DM_RETINOPATHY) || id:finn-b-DM_RETINOPATHY	exposure	MR Egger (bootstrap)	10	0.0483747	0.264384	0.418	-0.469817	0.566566	1.04956	0.625117	1.76221
phenylacetate	5	9rYNXf	finn-b-DM_RETINOPATHY	Diabetic retinopathy (DM_RETINOPATHY) || id:finn-b-DM_RETINOPATHY	exposure	Simple mode	10	0.138755	0.317297	0.672196	-0.483147	0.760657	1.14884	0.616839	2.13968
phenylacetate	6	9rYNXf	finn-b-DM_RETINOPATHY	Diabetic retinopathy (DM_RETINOPATHY) || id:finn-b-DM_RETINOPATHY	exposure	Weighted mode	10	0.171233	0.166794	0.331401	-0.155683	0.498149	1.18677	0.855831	1.64567
phenylacetate	7	9rYNXf	finn-b-DM_RETINOPATHY	Diabetic retinopathy (DM_RETINOPATHY) || id:finn-b-DM_RETINOPATHY	exposure	Simple median	10	0.102991	0.246005	0.675469	-0.379179	0.585161	1.10848	0.684423	1.79528
phenylacetate	8	9rYNXf	finn-b-DM_RETINOPATHY	Diabetic retinopathy (DM_RETINOPATHY) || id:finn-b-DM_RETINOPATHY	exposure	Weighted median	10	0.171754	0.17979	0.339424	-0.180635	0.524144	1.18739	0.83474	1.68901
phenylacetate	9	9rYNXf	finn-b-DM_RETINOPATHY	Diabetic retinopathy (DM_RETINOPATHY) || id:finn-b-DM_RETINOPATHY	exposure	Penalised weighted median	10	0.173322	0.176124	0.32507	-0.171881	0.518525	1.18925	0.84208	1.67955
phenylacetylglutamine		id.exposure	id.outcome	outcome	exposure	method	nsnp	b	se	pval	lo_ci	up_ci	or	or_lci95	or_uci95
phenylacetylglutamine	1	3yScFU	finn-b-DM_RETINOPATHY	Diabetic retinopathy (DM_RETINOPATHY) || id:finn-b-DM_RETINOPATHY	exposure	MR Egger	17	0.05861	0.174594	0.741752	-0.283594	0.400814	1.06036	0.753072	1.49304
phenylacetylglutamine	2	3yScFU	finn-b-DM_RETINOPATHY	Diabetic retinopathy (DM_RETINOPATHY) || id:finn-b-DM_RETINOPATHY	exposure	Inverse variance weighted (multiplicative random effects)	17	0.0622456	0.0931083	0.503796	-0.120247	0.244738	1.06422	0.886702	1.27729
phenylacetylglutamine	3	3yScFU	finn-b-DM_RETINOPATHY	Diabetic retinopathy (DM_RETINOPATHY) || id:finn-b-DM_RETINOPATHY	exposure	Inverse variance weighted (fixed effects)	17	0.0622456	0.102263	0.542736	-0.13819	0.262681	1.06422	0.870933	1.30041
phenylacetylglutamine	4	3yScFU	finn-b-DM_RETINOPATHY	Diabetic retinopathy (DM_RETINOPATHY) || id:finn-b-DM_RETINOPATHY	exposure	MR Egger (bootstrap)	17	-0.172313	0.280324	0.267	-0.721748	0.377122	0.841716	0.485902	1.45808
phenylacetylglutamine	5	3yScFU	finn-b-DM_RETINOPATHY	Diabetic retinopathy (DM_RETINOPATHY) || id:finn-b-DM_RETINOPATHY	exposure	Simple mode	17	-0.22155	0.254737	0.397312	-0.720834	0.277733	0.801276	0.486346	1.32013
phenylacetylglutamine	6	3yScFU	finn-b-DM_RETINOPATHY	Diabetic retinopathy (DM_RETINOPATHY) || id:finn-b-DM_RETINOPATHY	exposure	Weighted mode	17	0.0920878	0.152469	0.554327	-0.206752	0.390927	1.09646	0.813222	1.47835
phenylacetylglutamine	7	3yScFU	finn-b-DM_RETINOPATHY	Diabetic retinopathy (DM_RETINOPATHY) || id:finn-b-DM_RETINOPATHY	exposure	Simple median	17	-0.0587045	0.163174	0.719022	-0.378526	0.261117	0.942985	0.68487	1.29838
phenylacetylglutamine	8	3yScFU	finn-b-DM_RETINOPATHY	Diabetic retinopathy (DM_RETINOPATHY) || id:finn-b-DM_RETINOPATHY	exposure	Weighted median	17	0.0874438	0.147658	0.553714	-0.201967	0.376854	1.09138	0.817122	1.45769
phenylacetylglutamine	9	3yScFU	finn-b-DM_RETINOPATHY	Diabetic retinopathy (DM_RETINOPATHY) || id:finn-b-DM_RETINOPATHY	exposure	Penalised weighted median	17	0.0874438	0.146148	0.549624	-0.199006	0.373894	1.09138	0.819545	1.45338
phenylalanine		id.exposure	id.outcome	outcome	exposure	method	nsnp	b	se	pval	lo_ci	up_ci	or	or_lci95	or_uci95
phenylalanine	1	lKGphO	finn-b-DM_RETINOPATHY	Diabetic retinopathy (DM_RETINOPATHY) || id:finn-b-DM_RETINOPATHY	exposure	MR Egger	30	-0.153938	0.788782	0.846677	-1.69995	1.39208	0.857325	0.182692	4.02319
phenylalanine	2	lKGphO	finn-b-DM_RETINOPATHY	Diabetic retinopathy (DM_RETINOPATHY) || id:finn-b-DM_RETINOPATHY	exposure	Inverse variance weighted (multiplicative random effects)	30	0.270837	0.33263	0.415513	-0.381117	0.922792	1.31106	0.683098	2.51631
phenylalanine	3	lKGphO	finn-b-DM_RETINOPATHY	Diabetic retinopathy (DM_RETINOPATHY) || id:finn-b-DM_RETINOPATHY	exposure	Inverse variance weighted (fixed effects)	30	0.270837	0.340085	0.42581	-0.395729	0.937404	1.31106	0.673189	2.55334
phenylalanine	4	lKGphO	finn-b-DM_RETINOPATHY	Diabetic retinopathy (DM_RETINOPATHY) || id:finn-b-DM_RETINOPATHY	exposure	MR Egger (bootstrap)	30	0.287821	0.816698	0.364	-1.31291	1.88855	1.33352	0.269037	6.60977
phenylalanine	5	lKGphO	finn-b-DM_RETINOPATHY	Diabetic retinopathy (DM_RETINOPATHY) || id:finn-b-DM_RETINOPATHY	exposure	Simple mode	30	0.294466	0.818067	0.72149	-1.30895	1.89788	1.34241	0.270105	6.67172
phenylalanine	6	lKGphO	finn-b-DM_RETINOPATHY	Diabetic retinopathy (DM_RETINOPATHY) || id:finn-b-DM_RETINOPATHY	exposure	Weighted mode	30	-0.0188536	0.60727	0.975445	-1.2091	1.1714	0.981323	0.298465	3.22649
phenylalanine	7	lKGphO	finn-b-DM_RETINOPATHY	Diabetic retinopathy (DM_RETINOPATHY) || id:finn-b-DM_RETINOPATHY	exposure	Simple median	30	0.224988	0.479343	0.638807	-0.714524	1.1645	1.25231	0.489425	3.20432
phenylalanine	8	lKGphO	finn-b-DM_RETINOPATHY	Diabetic retinopathy (DM_RETINOPATHY) || id:finn-b-DM_RETINOPATHY	exposure	Weighted median	30	-0.0361785	0.481519	0.940108	-0.979955	0.907598	0.964468	0.375328	2.47836
phenylalanine	9	lKGphO	finn-b-DM_RETINOPATHY	Diabetic retinopathy (DM_RETINOPATHY) || id:finn-b-DM_RETINOPATHY	exposure	Penalised weighted median	30	-0.0361785	0.502239	0.942575	-1.02057	0.948211	0.964468	0.36039	2.58109
phenylalanylphenylalanine		id.exposure	id.outcome	outcome	exposure	method	nsnp	b	se	pval	lo_ci	up_ci	or	or_lci95	or_uci95
phenylalanylphenylalanine	1	6dqOyv	finn-b-DM_RETINOPATHY	Diabetic retinopathy (DM_RETINOPATHY) || id:finn-b-DM_RETINOPATHY	exposure	MR Egger	4	-0.599317	0.898234	0.573311	-2.35986	1.16122	0.549187	0.0944338	3.19383
phenylalanylphenylalanine	2	6dqOyv	finn-b-DM_RETINOPATHY	Diabetic retinopathy (DM_RETINOPATHY) || id:finn-b-DM_RETINOPATHY	exposure	Inverse variance weighted (multiplicative random effects)	4	-0.0416072	0.175605	0.812707	-0.385793	0.302579	0.959247	0.679911	1.35334
phenylalanylphenylalanine	3	6dqOyv	finn-b-DM_RETINOPATHY	Diabetic retinopathy (DM_RETINOPATHY) || id:finn-b-DM_RETINOPATHY	exposure	Inverse variance weighted (fixed effects)	4	-0.0416072	0.295334	0.887963	-0.620462	0.537247	0.959247	0.537696	1.71129
phenylalanylphenylalanine	4	6dqOyv	finn-b-DM_RETINOPATHY	Diabetic retinopathy (DM_RETINOPATHY) || id:finn-b-DM_RETINOPATHY	exposure	MR Egger (bootstrap)	4	-0.171333	0.720838	0.394	-1.58418	1.24151	0.842541	0.205117	3.46083
phenylalanylphenylalanine	5	6dqOyv	finn-b-DM_RETINOPATHY	Diabetic retinopathy (DM_RETINOPATHY) || id:finn-b-DM_RETINOPATHY	exposure	Simple mode	4	-0.134927	0.4821	0.797763	-1.07984	0.80999	0.87378	0.339649	2.24789
phenylalanylphenylalanine	6	6dqOyv	finn-b-DM_RETINOPATHY	Diabetic retinopathy (DM_RETINOPATHY) || id:finn-b-DM_RETINOPATHY	exposure	Weighted mode	4	-0.134927	0.364186	0.735632	-0.848732	0.578879	0.87378	0.427957	1.78404
phenylalanylphenylalanine	7	6dqOyv	finn-b-DM_RETINOPATHY	Diabetic retinopathy (DM_RETINOPATHY) || id:finn-b-DM_RETINOPATHY	exposure	Simple median	4	-0.0382764	0.399789	0.923726	-0.821863	0.74531	0.962447	0.439612	2.1071
phenylalanylphenylalanine	8	6dqOyv	finn-b-DM_RETINOPATHY	Diabetic retinopathy (DM_RETINOPATHY) || id:finn-b-DM_RETINOPATHY	exposure	Weighted median	4	-0.100861	0.341973	0.768042	-0.771129	0.569407	0.904059	0.462491	1.76722
phenylalanylphenylalanine	9	6dqOyv	finn-b-DM_RETINOPATHY	Diabetic retinopathy (DM_RETINOPATHY) || id:finn-b-DM_RETINOPATHY	exposure	Penalised weighted median	4	-0.100861	0.34191	0.768	-0.771005	0.569284	0.904059	0.462548	1.767
phenyllactate (PLA)		id.exposure	id.outcome	outcome	exposure	method	nsnp	b	se	pval	lo_ci	up_ci	or	or_lci95	or_uci95
phenyllactate (PLA)	1	F6xBo7	finn-b-DM_RETINOPATHY	Diabetic retinopathy (DM_RETINOPATHY) || id:finn-b-DM_RETINOPATHY	exposure	MR Egger	20	-0.136862	0.54115	0.803204	-1.19752	0.923793	0.872091	0.301943	2.51883
phenyllactate (PLA)	2	F6xBo7	finn-b-DM_RETINOPATHY	Diabetic retinopathy (DM_RETINOPATHY) || id:finn-b-DM_RETINOPATHY	exposure	Inverse variance weighted (multiplicative random effects)	20	-0.525526	0.176554	0.0029148	-0.871571	-0.179481	0.591244	0.418294	0.835704
phenyllactate (PLA)	3	F6xBo7	finn-b-DM_RETINOPATHY	Diabetic retinopathy (DM_RETINOPATHY) || id:finn-b-DM_RETINOPATHY	exposure	Inverse variance weighted (fixed effects)	20	-0.525526	0.19268	0.00638237	-0.903178	-0.147874	0.591244	0.40528	0.86254
phenyllactate (PLA)	4	F6xBo7	finn-b-DM_RETINOPATHY	Diabetic retinopathy (DM_RETINOPATHY) || id:finn-b-DM_RETINOPATHY	exposure	MR Egger (bootstrap)	20	-0.265007	0.482389	0.283	-1.21049	0.680476	0.767201	0.298051	1.97482
phenyllactate (PLA)	5	F6xBo7	finn-b-DM_RETINOPATHY	Diabetic retinopathy (DM_RETINOPATHY) || id:finn-b-DM_RETINOPATHY	exposure	Simple mode	20	-0.253235	0.419302	0.553025	-1.07507	0.568597	0.776286	0.341275	1.76579
phenyllactate (PLA)	6	F6xBo7	finn-b-DM_RETINOPATHY	Diabetic retinopathy (DM_RETINOPATHY) || id:finn-b-DM_RETINOPATHY	exposure	Weighted mode	20	-0.302068	0.348431	0.396792	-0.984994	0.380857	0.739287	0.373442	1.46354
phenyllactate (PLA)	7	F6xBo7	finn-b-DM_RETINOPATHY	Diabetic retinopathy (DM_RETINOPATHY) || id:finn-b-DM_RETINOPATHY	exposure	Simple median	20	-0.430913	0.272814	0.114218	-0.965628	0.103801	0.649915	0.380744	1.10938
phenyllactate (PLA)	8	F6xBo7	finn-b-DM_RETINOPATHY	Diabetic retinopathy (DM_RETINOPATHY) || id:finn-b-DM_RETINOPATHY	exposure	Weighted median	20	-0.408484	0.273899	0.135866	-0.945327	0.128359	0.664657	0.388553	1.13696
phenyllactate (PLA)	9	F6xBo7	finn-b-DM_RETINOPATHY	Diabetic retinopathy (DM_RETINOPATHY) || id:finn-b-DM_RETINOPATHY	exposure	Penalised weighted median	20	-0.408484	0.26831	0.127901	-0.934372	0.117405	0.664657	0.392832	1.12457
phosphate		id.exposure	id.outcome	outcome	exposure	method	nsnp	b	se	pval	lo_ci	up_ci	or	or_lci95	or_uci95
phosphate	1	AO73Cr	finn-b-DM_RETINOPATHY	Diabetic retinopathy (DM_RETINOPATHY) || id:finn-b-DM_RETINOPATHY	exposure	MR Egger	4	-1.46923	1.10493	0.314996	-3.63489	0.696431	0.230102	0.0263867	2.00658
phosphate	2	AO73Cr	finn-b-DM_RETINOPATHY	Diabetic retinopathy (DM_RETINOPATHY) || id:finn-b-DM_RETINOPATHY	exposure	Inverse variance weighted (multiplicative random effects)	4	-0.365171	0.550948	0.507455	-1.44503	0.714687	0.694078	0.235739	2.04355
phosphate	3	AO73Cr	finn-b-DM_RETINOPATHY	Diabetic retinopathy (DM_RETINOPATHY) || id:finn-b-DM_RETINOPATHY	exposure	Inverse variance weighted (fixed effects)	4	-0.365171	0.556168	0.511448	-1.45526	0.724917	0.694078	0.23334	2.06456
phosphate	4	AO73Cr	finn-b-DM_RETINOPATHY	Diabetic retinopathy (DM_RETINOPATHY) || id:finn-b-DM_RETINOPATHY	exposure	MR Egger (bootstrap)	4	0.720445	1.04967	0.239	-1.33692	2.77781	2.05535	0.262654	16.0837
phosphate	5	AO73Cr	finn-b-DM_RETINOPATHY	Diabetic retinopathy (DM_RETINOPATHY) || id:finn-b-DM_RETINOPATHY	exposure	Simple mode	4	-0.174398	1.06812	0.880681	-2.26792	1.91913	0.839963	0.103527	6.815
phosphate	6	AO73Cr	finn-b-DM_RETINOPATHY	Diabetic retinopathy (DM_RETINOPATHY) || id:finn-b-DM_RETINOPATHY	exposure	Weighted mode	4	0.167685	0.948777	0.870973	-1.69192	2.02729	1.18256	0.184166	7.59346
phosphate	7	AO73Cr	finn-b-DM_RETINOPATHY	Diabetic retinopathy (DM_RETINOPATHY) || id:finn-b-DM_RETINOPATHY	exposure	Simple median	4	-0.335323	0.750349	0.654954	-1.80601	1.13536	0.715107	0.164309	3.11229
phosphate	8	AO73Cr	finn-b-DM_RETINOPATHY	Diabetic retinopathy (DM_RETINOPATHY) || id:finn-b-DM_RETINOPATHY	exposure	Weighted median	4	-0.136499	0.719266	0.849485	-1.54626	1.27326	0.872407	0.213043	3.57249
phosphate	9	AO73Cr	finn-b-DM_RETINOPATHY	Diabetic retinopathy (DM_RETINOPATHY) || id:finn-b-DM_RETINOPATHY	exposure	Penalised weighted median	4	-0.136499	0.73998	0.85365	-1.58686	1.31386	0.872407	0.204567	3.72051
pipecolate		id.exposure	id.outcome	outcome	exposure	method	nsnp	b	se	pval	lo_ci	up_ci	or	or_lci95	or_uci95
pipecolate	1	qUtf0y	finn-b-DM_RETINOPATHY	Diabetic retinopathy (DM_RETINOPATHY) || id:finn-b-DM_RETINOPATHY	exposure	MR Egger	16	-0.85922	0.48115	0.0958084	-1.80227	0.0838345	0.423492	0.164923	1.08745
pipecolate	2	qUtf0y	finn-b-DM_RETINOPATHY	Diabetic retinopathy (DM_RETINOPATHY) || id:finn-b-DM_RETINOPATHY	exposure	Inverse variance weighted (multiplicative random effects)	16	-0.322582	0.173332	0.0627348	-0.662313	0.0171483	0.724276	0.515657	1.0173
pipecolate	3	qUtf0y	finn-b-DM_RETINOPATHY	Diabetic retinopathy (DM_RETINOPATHY) || id:finn-b-DM_RETINOPATHY	exposure	Inverse variance weighted (fixed effects)	16	-0.322582	0.162966	0.0477656	-0.641995	-0.00316935	0.724276	0.526241	0.996836
pipecolate	4	qUtf0y	finn-b-DM_RETINOPATHY	Diabetic retinopathy (DM_RETINOPATHY) || id:finn-b-DM_RETINOPATHY	exposure	MR Egger (bootstrap)	16	0.317476	0.43298	0.225	-0.531165	1.16612	1.37366	0.58792	3.20951
pipecolate	5	qUtf0y	finn-b-DM_RETINOPATHY	Diabetic retinopathy (DM_RETINOPATHY) || id:finn-b-DM_RETINOPATHY	exposure	Simple mode	16	-0.0154568	0.413603	0.970682	-0.826119	0.795206	0.984662	0.437745	2.2149
pipecolate	6	qUtf0y	finn-b-DM_RETINOPATHY	Diabetic retinopathy (DM_RETINOPATHY) || id:finn-b-DM_RETINOPATHY	exposure	Weighted mode	16	0.056001	0.382172	0.885452	-0.693056	0.805058	1.0576	0.500046	2.23683
pipecolate	7	qUtf0y	finn-b-DM_RETINOPATHY	Diabetic retinopathy (DM_RETINOPATHY) || id:finn-b-DM_RETINOPATHY	exposure	Simple median	16	-0.280836	0.232245	0.226578	-0.736037	0.174365	0.755152	0.479008	1.19049
pipecolate	8	qUtf0y	finn-b-DM_RETINOPATHY	Diabetic retinopathy (DM_RETINOPATHY) || id:finn-b-DM_RETINOPATHY	exposure	Weighted median	16	-0.153121	0.237897	0.519805	-0.619398	0.313156	0.858026	0.538268	1.36774
pipecolate	9	qUtf0y	finn-b-DM_RETINOPATHY	Diabetic retinopathy (DM_RETINOPATHY) || id:finn-b-DM_RETINOPATHY	exposure	Penalised weighted median	16	-0.153121	0.244948	0.531895	-0.63322	0.326978	0.858026	0.53088	1.38677
piperine		id.exposure	id.outcome	outcome	exposure	method	nsnp	b	se	pval	lo_ci	up_ci	or	or_lci95	or_uci95
piperine	1	pRQrmi	finn-b-DM_RETINOPATHY	Diabetic retinopathy (DM_RETINOPATHY) || id:finn-b-DM_RETINOPATHY	exposure	MR Egger	11	0.1159	0.275665	0.684027	-0.424404	0.656204	1.12288	0.65416	1.92746
piperine	2	pRQrmi	finn-b-DM_RETINOPATHY	Diabetic retinopathy (DM_RETINOPATHY) || id:finn-b-DM_RETINOPATHY	exposure	Inverse variance weighted (multiplicative random effects)	11	0.25938	0.118998	0.02928	0.0261434	0.492616	1.29613	1.02649	1.63659
piperine	3	pRQrmi	finn-b-DM_RETINOPATHY	Diabetic retinopathy (DM_RETINOPATHY) || id:finn-b-DM_RETINOPATHY	exposure	Inverse variance weighted (fixed effects)	11	0.25938	0.0958524	0.00680925	0.071509	0.447251	1.29613	1.07413	1.56401
piperine	4	pRQrmi	finn-b-DM_RETINOPATHY	Diabetic retinopathy (DM_RETINOPATHY) || id:finn-b-DM_RETINOPATHY	exposure	MR Egger (bootstrap)	11	0.313235	0.342971	0.178	-0.358987	0.985458	1.36784	0.698383	2.67904
piperine	5	pRQrmi	finn-b-DM_RETINOPATHY	Diabetic retinopathy (DM_RETINOPATHY) || id:finn-b-DM_RETINOPATHY	exposure	Simple mode	11	0.162352	0.184702	0.400032	-0.199663	0.524367	1.17627	0.819006	1.68939
piperine	6	pRQrmi	finn-b-DM_RETINOPATHY	Diabetic retinopathy (DM_RETINOPATHY) || id:finn-b-DM_RETINOPATHY	exposure	Weighted mode	11	0.180682	0.150145	0.256542	-0.113602	0.474967	1.19803	0.892613	1.60796
piperine	7	pRQrmi	finn-b-DM_RETINOPATHY	Diabetic retinopathy (DM_RETINOPATHY) || id:finn-b-DM_RETINOPATHY	exposure	Simple median	11	0.159544	0.136158	0.241294	-0.107325	0.426414	1.17298	0.898233	1.53175
piperine	8	pRQrmi	finn-b-DM_RETINOPATHY	Diabetic retinopathy (DM_RETINOPATHY) || id:finn-b-DM_RETINOPATHY	exposure	Weighted median	11	0.166489	0.123463	0.177497	-0.0754972	0.408476	1.18115	0.927282	1.50452
piperine	9	pRQrmi	finn-b-DM_RETINOPATHY	Diabetic retinopathy (DM_RETINOPATHY) || id:finn-b-DM_RETINOPATHY	exposure	Penalised weighted median	11	0.161479	0.128991	0.21062	-0.0913438	0.414303	1.17525	0.912704	1.51332
pro-hydroxy-pro		id.exposure	id.outcome	outcome	exposure	method	nsnp	b	se	pval	lo_ci	up_ci	or	or_lci95	or_uci95
pro-hydroxy-pro	1	nYVtD8	finn-b-DM_RETINOPATHY	Diabetic retinopathy (DM_RETINOPATHY) || id:finn-b-DM_RETINOPATHY	exposure	MR Egger	20	-0.564623	0.759564	0.466862	-2.05337	0.924122	0.568575	0.128302	2.51966
pro-hydroxy-pro	2	nYVtD8	finn-b-DM_RETINOPATHY	Diabetic retinopathy (DM_RETINOPATHY) || id:finn-b-DM_RETINOPATHY	exposure	Inverse variance weighted (multiplicative random effects)	20	0.320494	0.230156	0.163768	-0.130611	0.771599	1.37781	0.877559	2.16322
pro-hydroxy-pro	3	nYVtD8	finn-b-DM_RETINOPATHY	Diabetic retinopathy (DM_RETINOPATHY) || id:finn-b-DM_RETINOPATHY	exposure	Inverse variance weighted (fixed effects)	20	0.320494	0.216916	0.139542	-0.104662	0.74565	1.37781	0.900629	2.10781
pro-hydroxy-pro	4	nYVtD8	finn-b-DM_RETINOPATHY	Diabetic retinopathy (DM_RETINOPATHY) || id:finn-b-DM_RETINOPATHY	exposure	MR Egger (bootstrap)	20	0.0169935	0.521603	0.485	-1.00535	1.03934	1.01714	0.365917	2.82734
pro-hydroxy-pro	5	nYVtD8	finn-b-DM_RETINOPATHY	Diabetic retinopathy (DM_RETINOPATHY) || id:finn-b-DM_RETINOPATHY	exposure	Simple mode	20	0.740816	0.599219	0.231412	-0.433654	1.91529	2.09765	0.648136	6.78888
pro-hydroxy-pro	6	nYVtD8	finn-b-DM_RETINOPATHY	Diabetic retinopathy (DM_RETINOPATHY) || id:finn-b-DM_RETINOPATHY	exposure	Weighted mode	20	0.264429	0.489154	0.595075	-0.694313	1.22317	1.30269	0.499417	3.39795
pro-hydroxy-pro	7	nYVtD8	finn-b-DM_RETINOPATHY	Diabetic retinopathy (DM_RETINOPATHY) || id:finn-b-DM_RETINOPATHY	exposure	Simple median	20	0.50543	0.314498	0.108032	-0.110985	1.12185	1.6577	0.894952	3.07052
pro-hydroxy-pro	8	nYVtD8	finn-b-DM_RETINOPATHY	Diabetic retinopathy (DM_RETINOPATHY) || id:finn-b-DM_RETINOPATHY	exposure	Weighted median	20	0.227041	0.33266	0.494922	-0.424972	0.879055	1.25488	0.653788	2.40862
pro-hydroxy-pro	9	nYVtD8	finn-b-DM_RETINOPATHY	Diabetic retinopathy (DM_RETINOPATHY) || id:finn-b-DM_RETINOPATHY	exposure	Penalised weighted median	20	0.226793	0.332635	0.49536	-0.425171	0.878757	1.25457	0.653658	2.40791
proline		id.exposure	id.outcome	outcome	exposure	method	nsnp	b	se	pval	lo_ci	up_ci	or	or_lci95	or_uci95
proline	1	yxVbi3	finn-b-DM_RETINOPATHY	Diabetic retinopathy (DM_RETINOPATHY) || id:finn-b-DM_RETINOPATHY	exposure	MR Egger	36	0.747973	0.388083	0.0623242	-0.0126688	1.50862	2.11271	0.987411	4.52047
proline	2	yxVbi3	finn-b-DM_RETINOPATHY	Diabetic retinopathy (DM_RETINOPATHY) || id:finn-b-DM_RETINOPATHY	exposure	Inverse variance weighted (multiplicative random effects)	36	0.330668	0.193648	0.087716	-0.0488824	0.710218	1.3919	0.952293	2.03443
proline	3	yxVbi3	finn-b-DM_RETINOPATHY	Diabetic retinopathy (DM_RETINOPATHY) || id:finn-b-DM_RETINOPATHY	exposure	Inverse variance weighted (fixed effects)	36	0.330668	0.189284	0.0806481	-0.0403293	0.701664	1.3919	0.960473	2.01711
proline	4	yxVbi3	finn-b-DM_RETINOPATHY	Diabetic retinopathy (DM_RETINOPATHY) || id:finn-b-DM_RETINOPATHY	exposure	MR Egger (bootstrap)	36	0.629444	0.494142	0.094	-0.339073	1.59796	1.87657	0.71243	4.94295
proline	5	yxVbi3	finn-b-DM_RETINOPATHY	Diabetic retinopathy (DM_RETINOPATHY) || id:finn-b-DM_RETINOPATHY	exposure	Simple mode	36	-0.0819464	0.517283	0.875039	-1.09582	0.931929	0.921321	0.334265	2.5394
proline	6	yxVbi3	finn-b-DM_RETINOPATHY	Diabetic retinopathy (DM_RETINOPATHY) || id:finn-b-DM_RETINOPATHY	exposure	Weighted mode	36	0.485121	0.300835	0.115817	-0.104515	1.07476	1.62437	0.900761	2.92928
proline	7	yxVbi3	finn-b-DM_RETINOPATHY	Diabetic retinopathy (DM_RETINOPATHY) || id:finn-b-DM_RETINOPATHY	exposure	Simple median	36	0.255609	0.297177	0.38972	-0.326857	0.838075	1.29125	0.721187	2.31191
proline	8	yxVbi3	finn-b-DM_RETINOPATHY	Diabetic retinopathy (DM_RETINOPATHY) || id:finn-b-DM_RETINOPATHY	exposure	Weighted median	36	0.479657	0.280499	0.0872634	-0.070121	1.02944	1.61552	0.932281	2.79948
proline	9	yxVbi3	finn-b-DM_RETINOPATHY	Diabetic retinopathy (DM_RETINOPATHY) || id:finn-b-DM_RETINOPATHY	exposure	Penalised weighted median	36	0.479862	0.282536	0.0894303	-0.0739084	1.03363	1.61585	0.928757	2.81126
propionylcarnitine		id.exposure	id.outcome	outcome	exposure	method	nsnp	b	se	pval	lo_ci	up_ci	or	or_lci95	or_uci95
propionylcarnitine	1	kntHj6	finn-b-DM_RETINOPATHY	Diabetic retinopathy (DM_RETINOPATHY) || id:finn-b-DM_RETINOPATHY	exposure	MR Egger	39	0.0540813	0.403629	0.894138	-0.737031	0.845194	1.05557	0.478532	2.32843
propionylcarnitine	2	kntHj6	finn-b-DM_RETINOPATHY	Diabetic retinopathy (DM_RETINOPATHY) || id:finn-b-DM_RETINOPATHY	exposure	Inverse variance weighted (multiplicative random effects)	39	0.34923	0.179933	0.0522715	-0.00343834	0.701898	1.41797	0.996568	2.01758
propionylcarnitine	3	kntHj6	finn-b-DM_RETINOPATHY	Diabetic retinopathy (DM_RETINOPATHY) || id:finn-b-DM_RETINOPATHY	exposure	Inverse variance weighted (fixed effects)	39	0.34923	0.173137	0.0436877	0.00988174	0.688578	1.41797	1.00993	1.99088
propionylcarnitine	4	kntHj6	finn-b-DM_RETINOPATHY	Diabetic retinopathy (DM_RETINOPATHY) || id:finn-b-DM_RETINOPATHY	exposure	MR Egger (bootstrap)	39	0.102813	0.452213	0.391	-0.783524	0.989151	1.10828	0.456794	2.68895
propionylcarnitine	5	kntHj6	finn-b-DM_RETINOPATHY	Diabetic retinopathy (DM_RETINOPATHY) || id:finn-b-DM_RETINOPATHY	exposure	Simple mode	39	-0.0550125	0.521997	0.916622	-1.07813	0.968101	0.946473	0.340233	2.63294
propionylcarnitine	6	kntHj6	finn-b-DM_RETINOPATHY	Diabetic retinopathy (DM_RETINOPATHY) || id:finn-b-DM_RETINOPATHY	exposure	Weighted mode	39	0.0618272	0.400382	0.878095	-0.722922	0.846576	1.06378	0.485332	2.33165
propionylcarnitine	7	kntHj6	finn-b-DM_RETINOPATHY	Diabetic retinopathy (DM_RETINOPATHY) || id:finn-b-DM_RETINOPATHY	exposure	Simple median	39	0.431818	0.274819	0.116117	-0.106827	0.970463	1.54006	0.898681	2.63917
propionylcarnitine	8	kntHj6	finn-b-DM_RETINOPATHY	Diabetic retinopathy (DM_RETINOPATHY) || id:finn-b-DM_RETINOPATHY	exposure	Weighted median	39	0.195415	0.276269	0.479357	-0.346071	0.736902	1.21582	0.707462	2.08945
propionylcarnitine	9	kntHj6	finn-b-DM_RETINOPATHY	Diabetic retinopathy (DM_RETINOPATHY) || id:finn-b-DM_RETINOPATHY	exposure	Penalised weighted median	39	0.193571	0.266633	0.467849	-0.32903	0.716173	1.21358	0.719621	2.04659
pseudouridine		id.exposure	id.outcome	outcome	exposure	method	nsnp	b	se	pval	lo_ci	up_ci	or	or_lci95	or_uci95
pseudouridine	1	QbDIb8	finn-b-DM_RETINOPATHY	Diabetic retinopathy (DM_RETINOPATHY) || id:finn-b-DM_RETINOPATHY	exposure	MR Egger	28	-0.197645	1.30125	0.880448	-2.7481	2.35281	0.820661	0.0640496	10.5151
pseudouridine	2	QbDIb8	finn-b-DM_RETINOPATHY	Diabetic retinopathy (DM_RETINOPATHY) || id:finn-b-DM_RETINOPATHY	exposure	Inverse variance weighted (multiplicative random effects)	28	0.452882	0.505524	0.370325	-0.537946	1.44371	1.57284	0.583947	4.23638
pseudouridine	3	QbDIb8	finn-b-DM_RETINOPATHY	Diabetic retinopathy (DM_RETINOPATHY) || id:finn-b-DM_RETINOPATHY	exposure	Inverse variance weighted (fixed effects)	28	0.452882	0.325361	0.163942	-0.184827	1.09059	1.57284	0.831248	2.97603
pseudouridine	4	QbDIb8	finn-b-DM_RETINOPATHY	Diabetic retinopathy (DM_RETINOPATHY) || id:finn-b-DM_RETINOPATHY	exposure	MR Egger (bootstrap)	28	-0.647238	1.15182	0.282	-2.9048	1.61032	0.52349	0.05476	5.00442
pseudouridine	5	QbDIb8	finn-b-DM_RETINOPATHY	Diabetic retinopathy (DM_RETINOPATHY) || id:finn-b-DM_RETINOPATHY	exposure	Simple mode	28	-0.421365	0.7514	0.579577	-1.89411	1.05138	0.656151	0.150453	2.86159
pseudouridine	6	QbDIb8	finn-b-DM_RETINOPATHY	Diabetic retinopathy (DM_RETINOPATHY) || id:finn-b-DM_RETINOPATHY	exposure	Weighted mode	28	-0.115858	0.610967	0.851017	-1.31335	1.08164	0.890601	0.268917	2.94951
pseudouridine	7	QbDIb8	finn-b-DM_RETINOPATHY	Diabetic retinopathy (DM_RETINOPATHY) || id:finn-b-DM_RETINOPATHY	exposure	Simple median	28	-0.361707	0.476662	0.447951	-1.29596	0.572549	0.696486	0.273634	1.77278
pseudouridine	8	QbDIb8	finn-b-DM_RETINOPATHY	Diabetic retinopathy (DM_RETINOPATHY) || id:finn-b-DM_RETINOPATHY	exposure	Weighted median	28	0.101194	0.494435	0.837834	-0.867898	1.07029	1.10649	0.419833	2.91621
pseudouridine	9	QbDIb8	finn-b-DM_RETINOPATHY	Diabetic retinopathy (DM_RETINOPATHY) || id:finn-b-DM_RETINOPATHY	exposure	Penalised weighted median	28	0.0969245	0.490705	0.84342	-0.864857	1.05871	1.10178	0.421112	2.88264
pyridoxate		id.exposure	id.outcome	outcome	exposure	method	nsnp	b	se	pval	lo_ci	up_ci	or	or_lci95	or_uci95
pyridoxate	1	saipEl	finn-b-DM_RETINOPATHY	Diabetic retinopathy (DM_RETINOPATHY) || id:finn-b-DM_RETINOPATHY	exposure	MR Egger	12	0.120134	0.229113	0.611464	-0.328928	0.569196	1.12765	0.719695	1.76685
pyridoxate	2	saipEl	finn-b-DM_RETINOPATHY	Diabetic retinopathy (DM_RETINOPATHY) || id:finn-b-DM_RETINOPATHY	exposure	Inverse variance weighted (multiplicative random effects)	12	0.05616	0.122199	0.64582	-0.183351	0.29567	1.05777	0.832476	1.34403
pyridoxate	3	saipEl	finn-b-DM_RETINOPATHY	Diabetic retinopathy (DM_RETINOPATHY) || id:finn-b-DM_RETINOPATHY	exposure	Inverse variance weighted (fixed effects)	12	0.05616	0.136585	0.680946	-0.211546	0.323866	1.05777	0.809332	1.38246
pyridoxate	4	saipEl	finn-b-DM_RETINOPATHY	Diabetic retinopathy (DM_RETINOPATHY) || id:finn-b-DM_RETINOPATHY	exposure	MR Egger (bootstrap)	12	0.398678	0.340512	0.103	-0.268725	1.06608	1.48985	0.764354	2.90398
pyridoxate	5	saipEl	finn-b-DM_RETINOPATHY	Diabetic retinopathy (DM_RETINOPATHY) || id:finn-b-DM_RETINOPATHY	exposure	Simple mode	12	0.0266295	0.272988	0.924046	-0.508427	0.561686	1.02699	0.601441	1.75363
pyridoxate	6	saipEl	finn-b-DM_RETINOPATHY	Diabetic retinopathy (DM_RETINOPATHY) || id:finn-b-DM_RETINOPATHY	exposure	Weighted mode	12	0.0628762	0.180144	0.733654	-0.290205	0.415958	1.06489	0.74811	1.51582
pyridoxate	7	saipEl	finn-b-DM_RETINOPATHY	Diabetic retinopathy (DM_RETINOPATHY) || id:finn-b-DM_RETINOPATHY	exposure	Simple median	12	0.0119687	0.208967	0.954326	-0.397606	0.421544	1.01204	0.671926	1.52431
pyridoxate	8	saipEl	finn-b-DM_RETINOPATHY	Diabetic retinopathy (DM_RETINOPATHY) || id:finn-b-DM_RETINOPATHY	exposure	Weighted median	12	0.0624056	0.191181	0.744105	-0.312308	0.437119	1.06439	0.731756	1.54824
pyridoxate	9	saipEl	finn-b-DM_RETINOPATHY	Diabetic retinopathy (DM_RETINOPATHY) || id:finn-b-DM_RETINOPATHY	exposure	Penalised weighted median	12	0.0624056	0.18925	0.741588	-0.308525	0.433336	1.06439	0.73453	1.54239
pyroglutamine		id.exposure	id.outcome	outcome	exposure	method	nsnp	b	se	pval	lo_ci	up_ci	or	or_lci95	or_uci95
pyroglutamine	1	Gp7a9V	finn-b-DM_RETINOPATHY	Diabetic retinopathy (DM_RETINOPATHY) || id:finn-b-DM_RETINOPATHY	exposure	MR Egger	20	-0.185004	0.289518	0.530867	-0.75246	0.382452	0.831101	0.471206	1.46587
pyroglutamine	2	Gp7a9V	finn-b-DM_RETINOPATHY	Diabetic retinopathy (DM_RETINOPATHY) || id:finn-b-DM_RETINOPATHY	exposure	Inverse variance weighted (multiplicative random effects)	20	-0.322199	0.0964054	0.000831383	-0.511154	-0.133245	0.724554	0.599803	0.875251
pyroglutamine	3	Gp7a9V	finn-b-DM_RETINOPATHY	Diabetic retinopathy (DM_RETINOPATHY) || id:finn-b-DM_RETINOPATHY	exposure	Inverse variance weighted (fixed effects)	20	-0.322199	0.112169	0.00407299	-0.54205	-0.102349	0.724554	0.581555	0.902715
pyroglutamine	4	Gp7a9V	finn-b-DM_RETINOPATHY	Diabetic retinopathy (DM_RETINOPATHY) || id:finn-b-DM_RETINOPATHY	exposure	MR Egger (bootstrap)	20	-0.303604	0.247653	0.103	-0.789003	0.181796	0.738153	0.454297	1.19937
pyroglutamine	5	Gp7a9V	finn-b-DM_RETINOPATHY	Diabetic retinopathy (DM_RETINOPATHY) || id:finn-b-DM_RETINOPATHY	exposure	Simple mode	20	-0.453578	0.250564	0.0861063	-0.944684	0.0375278	0.635351	0.388802	1.03824
pyroglutamine	6	Gp7a9V	finn-b-DM_RETINOPATHY	Diabetic retinopathy (DM_RETINOPATHY) || id:finn-b-DM_RETINOPATHY	exposure	Weighted mode	20	-0.407247	0.196619	0.0521961	-0.79262	-0.0218734	0.66548	0.452657	0.978364
pyroglutamine	7	Gp7a9V	finn-b-DM_RETINOPATHY	Diabetic retinopathy (DM_RETINOPATHY) || id:finn-b-DM_RETINOPATHY	exposure	Simple median	20	-0.41878	0.165281	0.0112852	-0.742732	-0.0948287	0.657849	0.475812	0.909529
pyroglutamine	8	Gp7a9V	finn-b-DM_RETINOPATHY	Diabetic retinopathy (DM_RETINOPATHY) || id:finn-b-DM_RETINOPATHY	exposure	Weighted median	20	-0.378027	0.15822	0.0168831	-0.688139	-0.0679151	0.685212	0.50251	0.93434
pyroglutamine	9	Gp7a9V	finn-b-DM_RETINOPATHY	Diabetic retinopathy (DM_RETINOPATHY) || id:finn-b-DM_RETINOPATHY	exposure	Penalised weighted median	20	-0.378027	0.155777	0.0152362	-0.683351	-0.0727036	0.685212	0.504922	0.929876
pyroglutamylglycine		id.exposure	id.outcome	outcome	exposure	method	nsnp	b	se	pval	lo_ci	up_ci	or	or_lci95	or_uci95
pyroglutamylglycine	1	lMWRj3	finn-b-DM_RETINOPATHY	Diabetic retinopathy (DM_RETINOPATHY) || id:finn-b-DM_RETINOPATHY	exposure	MR Egger	4	-0.0589148	0.444782	0.906746	-0.930688	0.812859	0.942787	0.394282	2.25434
pyroglutamylglycine	2	lMWRj3	finn-b-DM_RETINOPATHY	Diabetic retinopathy (DM_RETINOPATHY) || id:finn-b-DM_RETINOPATHY	exposure	Inverse variance weighted (multiplicative random effects)	4	-0.0475071	0.115147	0.679917	-0.273196	0.178182	0.953604	0.760944	1.19504
pyroglutamylglycine	3	lMWRj3	finn-b-DM_RETINOPATHY	Diabetic retinopathy (DM_RETINOPATHY) || id:finn-b-DM_RETINOPATHY	exposure	Inverse variance weighted (fixed effects)	4	-0.0475071	0.143299	0.740249	-0.328374	0.23336	0.953604	0.720094	1.26284
pyroglutamylglycine	4	lMWRj3	finn-b-DM_RETINOPATHY	Diabetic retinopathy (DM_RETINOPATHY) || id:finn-b-DM_RETINOPATHY	exposure	MR Egger (bootstrap)	4	-0.153856	0.342757	0.299	-0.82566	0.517948	0.857395	0.437946	1.67858
pyroglutamylglycine	5	lMWRj3	finn-b-DM_RETINOPATHY	Diabetic retinopathy (DM_RETINOPATHY) || id:finn-b-DM_RETINOPATHY	exposure	Simple mode	4	-0.219132	0.248942	0.443536	-0.707059	0.268795	0.803216	0.493092	1.30839
pyroglutamylglycine	6	lMWRj3	finn-b-DM_RETINOPATHY	Diabetic retinopathy (DM_RETINOPATHY) || id:finn-b-DM_RETINOPATHY	exposure	Weighted mode	4	0.13257	0.26466	0.65088	-0.386163	0.651303	1.14176	0.67966	1.91804
pyroglutamylglycine	7	lMWRj3	finn-b-DM_RETINOPATHY	Diabetic retinopathy (DM_RETINOPATHY) || id:finn-b-DM_RETINOPATHY	exposure	Simple median	4	-0.0588611	0.186884	0.752792	-0.425154	0.307431	0.942838	0.653669	1.35993
pyroglutamylglycine	8	lMWRj3	finn-b-DM_RETINOPATHY	Diabetic retinopathy (DM_RETINOPATHY) || id:finn-b-DM_RETINOPATHY	exposure	Weighted median	4	-0.0444002	0.178593	0.803661	-0.394442	0.305642	0.956571	0.674056	1.3575
pyroglutamylglycine	9	lMWRj3	finn-b-DM_RETINOPATHY	Diabetic retinopathy (DM_RETINOPATHY) || id:finn-b-DM_RETINOPATHY	exposure	Penalised weighted median	4	-0.0444002	0.1788	0.803884	-0.394848	0.306048	0.956571	0.673782	1.35805
pyruvate		id.exposure	id.outcome	outcome	exposure	method	nsnp	b	se	pval	lo_ci	up_ci	or	or_lci95	or_uci95
pyruvate	1	ckvvWj	finn-b-DM_RETINOPATHY	Diabetic retinopathy (DM_RETINOPATHY) || id:finn-b-DM_RETINOPATHY	exposure	MR Egger	13	-1.52417	0.560987	0.0200404	-2.62371	-0.424639	0.217801	0.0725335	0.654006
pyruvate	2	ckvvWj	finn-b-DM_RETINOPATHY	Diabetic retinopathy (DM_RETINOPATHY) || id:finn-b-DM_RETINOPATHY	exposure	Inverse variance weighted (multiplicative random effects)	13	-0.233286	0.22108	0.29133	-0.666603	0.200031	0.791927	0.51345	1.22144
pyruvate	3	ckvvWj	finn-b-DM_RETINOPATHY	Diabetic retinopathy (DM_RETINOPATHY) || id:finn-b-DM_RETINOPATHY	exposure	Inverse variance weighted (fixed effects)	13	-0.233286	0.189902	0.219277	-0.605494	0.138922	0.791927	0.545805	1.14903
pyruvate	4	ckvvWj	finn-b-DM_RETINOPATHY	Diabetic retinopathy (DM_RETINOPATHY) || id:finn-b-DM_RETINOPATHY	exposure	MR Egger (bootstrap)	13	-0.24004	0.627658	0.323	-1.47025	0.99017	0.786596	0.229868	2.69169
pyruvate	5	ckvvWj	finn-b-DM_RETINOPATHY	Diabetic retinopathy (DM_RETINOPATHY) || id:finn-b-DM_RETINOPATHY	exposure	Simple mode	13	-0.105305	0.544473	0.849875	-1.17247	0.961862	0.90005	0.309601	2.61656
pyruvate	6	ckvvWj	finn-b-DM_RETINOPATHY	Diabetic retinopathy (DM_RETINOPATHY) || id:finn-b-DM_RETINOPATHY	exposure	Weighted mode	13	-0.327401	0.413207	0.443543	-1.13729	0.482483	0.720794	0.320688	1.62009
pyruvate	7	ckvvWj	finn-b-DM_RETINOPATHY	Diabetic retinopathy (DM_RETINOPATHY) || id:finn-b-DM_RETINOPATHY	exposure	Simple median	13	-0.0892857	0.305891	0.770372	-0.688831	0.51026	0.914584	0.502163	1.66572
pyruvate	8	ckvvWj	finn-b-DM_RETINOPATHY	Diabetic retinopathy (DM_RETINOPATHY) || id:finn-b-DM_RETINOPATHY	exposure	Weighted median	13	-0.126153	0.278141	0.650148	-0.671309	0.419003	0.88148	0.511039	1.52045
pyruvate	9	ckvvWj	finn-b-DM_RETINOPATHY	Diabetic retinopathy (DM_RETINOPATHY) || id:finn-b-DM_RETINOPATHY	exposure	Penalised weighted median	13	-0.126153	0.27908	0.651247	-0.67315	0.420845	0.88148	0.510099	1.52325
quinate		id.exposure	id.outcome	outcome	exposure	method	nsnp	b	se	pval	lo_ci	up_ci	or	or_lci95	or_uci95
quinate	1	b3yHOZ	finn-b-DM_RETINOPATHY	Diabetic retinopathy (DM_RETINOPATHY) || id:finn-b-DM_RETINOPATHY	exposure	MR Egger	6	-0.306068	0.381914	0.4678	-1.05462	0.442483	0.736336	0.348325	1.55657
quinate	2	b3yHOZ	finn-b-DM_RETINOPATHY	Diabetic retinopathy (DM_RETINOPATHY) || id:finn-b-DM_RETINOPATHY	exposure	Inverse variance weighted (multiplicative random effects)	6	0.00683804	0.133113	0.95903	-0.254063	0.267739	1.00686	0.775643	1.30701
quinate	3	b3yHOZ	finn-b-DM_RETINOPATHY	Diabetic retinopathy (DM_RETINOPATHY) || id:finn-b-DM_RETINOPATHY	exposure	Inverse variance weighted (fixed effects)	6	0.00683804	0.108097	0.949561	-0.205032	0.218708	1.00686	0.814621	1.24447
quinate	4	b3yHOZ	finn-b-DM_RETINOPATHY	Diabetic retinopathy (DM_RETINOPATHY) || id:finn-b-DM_RETINOPATHY	exposure	MR Egger (bootstrap)	6	0.0894351	0.496004	0.446	-0.882732	1.0616	1.09356	0.413651	2.891
quinate	5	b3yHOZ	finn-b-DM_RETINOPATHY	Diabetic retinopathy (DM_RETINOPATHY) || id:finn-b-DM_RETINOPATHY	exposure	Simple mode	6	0.248587	0.214229	0.298283	-0.171302	0.668477	1.28221	0.842567	1.95126
quinate	6	b3yHOZ	finn-b-DM_RETINOPATHY	Diabetic retinopathy (DM_RETINOPATHY) || id:finn-b-DM_RETINOPATHY	exposure	Weighted mode	6	0.00510583	0.168666	0.977021	-0.325479	0.33569	1.00512	0.722181	1.39891
quinate	7	b3yHOZ	finn-b-DM_RETINOPATHY	Diabetic retinopathy (DM_RETINOPATHY) || id:finn-b-DM_RETINOPATHY	exposure	Simple median	6	0.0906273	0.141378	0.521504	-0.186473	0.367728	1.09486	0.829881	1.44445
quinate	8	b3yHOZ	finn-b-DM_RETINOPATHY	Diabetic retinopathy (DM_RETINOPATHY) || id:finn-b-DM_RETINOPATHY	exposure	Weighted median	6	-0.0238378	0.144357	0.868841	-0.306778	0.259103	0.976444	0.735814	1.29577
quinate	9	b3yHOZ	finn-b-DM_RETINOPATHY	Diabetic retinopathy (DM_RETINOPATHY) || id:finn-b-DM_RETINOPATHY	exposure	Penalised weighted median	6	-0.0238378	0.154395	0.877298	-0.326453	0.278777	0.976444	0.721479	1.32151
saccharin		id.exposure	id.outcome	outcome	exposure	method	nsnp	b	se	pval	lo_ci	up_ci	or	or_lci95	or_uci95
saccharin	1	NCG8i5	finn-b-DM_RETINOPATHY	Diabetic retinopathy (DM_RETINOPATHY) || id:finn-b-DM_RETINOPATHY	exposure	MR Egger	10	-0.00530758	0.122115	0.966397	-0.244653	0.234038	0.994706	0.782976	1.26369
saccharin	2	NCG8i5	finn-b-DM_RETINOPATHY	Diabetic retinopathy (DM_RETINOPATHY) || id:finn-b-DM_RETINOPATHY	exposure	Inverse variance weighted (multiplicative random effects)	10	0.0290189	0.0606945	0.632569	-0.0899424	0.14798	1.02944	0.913984	1.15949
saccharin	3	NCG8i5	finn-b-DM_RETINOPATHY	Diabetic retinopathy (DM_RETINOPATHY) || id:finn-b-DM_RETINOPATHY	exposure	Inverse variance weighted (fixed effects)	10	0.0290189	0.0600865	0.62913	-0.0887506	0.146788	1.02944	0.915074	1.15811
saccharin	4	NCG8i5	finn-b-DM_RETINOPATHY	Diabetic retinopathy (DM_RETINOPATHY) || id:finn-b-DM_RETINOPATHY	exposure	MR Egger (bootstrap)	10	0.105123	0.162917	0.252	-0.214194	0.424441	1.11085	0.807192	1.52874
saccharin	5	NCG8i5	finn-b-DM_RETINOPATHY	Diabetic retinopathy (DM_RETINOPATHY) || id:finn-b-DM_RETINOPATHY	exposure	Simple mode	10	0.162785	0.131583	0.247346	-0.0951179	0.420687	1.17678	0.909266	1.52301
saccharin	6	NCG8i5	finn-b-DM_RETINOPATHY	Diabetic retinopathy (DM_RETINOPATHY) || id:finn-b-DM_RETINOPATHY	exposure	Weighted mode	10	0.151011	0.119451	0.237914	-0.0831132	0.385135	1.16301	0.920247	1.46981
saccharin	7	NCG8i5	finn-b-DM_RETINOPATHY	Diabetic retinopathy (DM_RETINOPATHY) || id:finn-b-DM_RETINOPATHY	exposure	Simple median	10	0.135465	0.0856375	0.113685	-0.0323843	0.303315	1.14507	0.968134	1.35434
saccharin	8	NCG8i5	finn-b-DM_RETINOPATHY	Diabetic retinopathy (DM_RETINOPATHY) || id:finn-b-DM_RETINOPATHY	exposure	Weighted median	10	0.114373	0.0830714	0.168571	-0.0484465	0.277193	1.12117	0.952708	1.31942
saccharin	9	NCG8i5	finn-b-DM_RETINOPATHY	Diabetic retinopathy (DM_RETINOPATHY) || id:finn-b-DM_RETINOPATHY	exposure	Penalised weighted median	10	0.122128	0.0808795	0.131043	-0.0363957	0.280652	1.1299	0.964259	1.32399
salicylate		id.exposure	id.outcome	outcome	exposure	method	nsnp	b	se	pval	lo_ci	up_ci	or	or_lci95	or_uci95
salicylate	1	dQr3EQ	finn-b-DM_RETINOPATHY	Diabetic retinopathy (DM_RETINOPATHY) || id:finn-b-DM_RETINOPATHY	exposure	MR Egger	18	0.00625925	0.0283957	0.828325	-0.0493963	0.0619148	1.00628	0.951804	1.06387
salicylate	2	dQr3EQ	finn-b-DM_RETINOPATHY	Diabetic retinopathy (DM_RETINOPATHY) || id:finn-b-DM_RETINOPATHY	exposure	Inverse variance weighted (multiplicative random effects)	18	0.0149636	0.0199352	0.452885	-0.0241093	0.0540366	1.01508	0.976179	1.05552
salicylate	3	dQr3EQ	finn-b-DM_RETINOPATHY	Diabetic retinopathy (DM_RETINOPATHY) || id:finn-b-DM_RETINOPATHY	exposure	Inverse variance weighted (fixed effects)	18	0.0149636	0.0176326	0.396084	-0.0195962	0.0495235	1.01508	0.980595	1.05077
salicylate	4	dQr3EQ	finn-b-DM_RETINOPATHY	Diabetic retinopathy (DM_RETINOPATHY) || id:finn-b-DM_RETINOPATHY	exposure	MR Egger (bootstrap)	18	0.0155987	0.0468623	0.381	-0.0762514	0.107449	1.01572	0.926583	1.11343
salicylate	5	dQr3EQ	finn-b-DM_RETINOPATHY	Diabetic retinopathy (DM_RETINOPATHY) || id:finn-b-DM_RETINOPATHY	exposure	Simple mode	18	-0.00438628	0.0372823	0.907724	-0.0774596	0.068687	0.995623	0.925464	1.0711
salicylate	6	dQr3EQ	finn-b-DM_RETINOPATHY	Diabetic retinopathy (DM_RETINOPATHY) || id:finn-b-DM_RETINOPATHY	exposure	Weighted mode	18	0.021276	0.0237239	0.382343	-0.0252229	0.0677749	1.0215	0.975092	1.07012
salicylate	7	dQr3EQ	finn-b-DM_RETINOPATHY	Diabetic retinopathy (DM_RETINOPATHY) || id:finn-b-DM_RETINOPATHY	exposure	Simple median	18	0.018483	0.0300052	0.537899	-0.0403272	0.0772931	1.01865	0.960475	1.08036
salicylate	8	dQr3EQ	finn-b-DM_RETINOPATHY	Diabetic retinopathy (DM_RETINOPATHY) || id:finn-b-DM_RETINOPATHY	exposure	Weighted median	18	0.020576	0.0257165	0.42365	-0.0298285	0.0709804	1.02079	0.970612	1.07356
salicylate	9	dQr3EQ	finn-b-DM_RETINOPATHY	Diabetic retinopathy (DM_RETINOPATHY) || id:finn-b-DM_RETINOPATHY	exposure	Penalised weighted median	18	0.0206384	0.0248001	0.4053	-0.0279697	0.0692465	1.02085	0.972418	1.0717
salicyluric		id.exposure	id.outcome	outcome	exposure	method	nsnp	b	se	pval	lo_ci	up_ci	or	or_lci95	or_uci95
salicyluric	1	XkU8An	finn-b-DM_RETINOPATHY	Diabetic retinopathy (DM_RETINOPATHY) || id:finn-b-DM_RETINOPATHY	exposure	MR Egger	12	0.13971	0.0530249	0.0249554	0.0357816	0.243639	1.14994	1.03643	1.27588
salicyluric	2	XkU8An	finn-b-DM_RETINOPATHY	Diabetic retinopathy (DM_RETINOPATHY) || id:finn-b-DM_RETINOPATHY	exposure	Inverse variance weighted (multiplicative random effects)	12	0.0254375	0.0372081	0.494193	-0.0474904	0.0983654	1.02576	0.95362	1.10337
salicyluric	3	XkU8An	finn-b-DM_RETINOPATHY	Diabetic retinopathy (DM_RETINOPATHY) || id:finn-b-DM_RETINOPATHY	exposure	Inverse variance weighted (fixed effects)	12	0.0254375	0.0286862	0.375212	-0.0307874	0.0816624	1.02576	0.969682	1.08509
salicyluric	4	XkU8An	finn-b-DM_RETINOPATHY	Diabetic retinopathy (DM_RETINOPATHY) || id:finn-b-DM_RETINOPATHY	exposure	MR Egger (bootstrap)	12	-0.0231087	0.0753393	0.379	-0.170774	0.124556	0.977156	0.843012	1.13265
salicyluric	5	XkU8An	finn-b-DM_RETINOPATHY	Diabetic retinopathy (DM_RETINOPATHY) || id:finn-b-DM_RETINOPATHY	exposure	Simple mode	12	0.0257963	0.0585654	0.668128	-0.0889919	0.140584	1.02613	0.914853	1.15095
salicyluric	6	XkU8An	finn-b-DM_RETINOPATHY	Diabetic retinopathy (DM_RETINOPATHY) || id:finn-b-DM_RETINOPATHY	exposure	Weighted mode	12	0.0569494	0.04557	0.23734	-0.0323678	0.146266	1.0586	0.96815	1.1575
salicyluric	7	XkU8An	finn-b-DM_RETINOPATHY	Diabetic retinopathy (DM_RETINOPATHY) || id:finn-b-DM_RETINOPATHY	exposure	Simple median	12	-0.000671019	0.0462629	0.988427	-0.0913462	0.0900042	0.999329	0.912702	1.09418
salicyluric	8	XkU8An	finn-b-DM_RETINOPATHY	Diabetic retinopathy (DM_RETINOPATHY) || id:finn-b-DM_RETINOPATHY	exposure	Weighted median	12	0.0518328	0.0397743	0.192516	-0.0261248	0.129791	1.0532	0.974213	1.13859
salicyluric	9	XkU8An	finn-b-DM_RETINOPATHY	Diabetic retinopathy (DM_RETINOPATHY) || id:finn-b-DM_RETINOPATHY	exposure	Penalised weighted median	12	0.0531612	0.0417113	0.202484	-0.0285929	0.134915	1.0546	0.971812	1.14444
scyllo-inositol		id.exposure	id.outcome	outcome	exposure	method	nsnp	b	se	pval	lo_ci	up_ci	or	or_lci95	or_uci95
scyllo-inositol	1	1fMtoK	finn-b-DM_RETINOPATHY	Diabetic retinopathy (DM_RETINOPATHY) || id:finn-b-DM_RETINOPATHY	exposure	MR Egger	12	-0.489312	0.468433	0.320814	-1.40744	0.428817	0.613048	0.244769	1.53544
scyllo-inositol	2	1fMtoK	finn-b-DM_RETINOPATHY	Diabetic retinopathy (DM_RETINOPATHY) || id:finn-b-DM_RETINOPATHY	exposure	Inverse variance weighted (multiplicative random effects)	12	-0.174185	0.194803	0.371238	-0.555998	0.207629	0.840142	0.573499	1.23076
scyllo-inositol	3	1fMtoK	finn-b-DM_RETINOPATHY	Diabetic retinopathy (DM_RETINOPATHY) || id:finn-b-DM_RETINOPATHY	exposure	Inverse variance weighted (fixed effects)	12	-0.174185	0.166451	0.295347	-0.500428	0.152059	0.840142	0.606271	1.16423
scyllo-inositol	4	1fMtoK	finn-b-DM_RETINOPATHY	Diabetic retinopathy (DM_RETINOPATHY) || id:finn-b-DM_RETINOPATHY	exposure	MR Egger (bootstrap)	12	-0.439793	0.635102	0.231	-1.68459	0.805006	0.644169	0.18552	2.23671
scyllo-inositol	5	1fMtoK	finn-b-DM_RETINOPATHY	Diabetic retinopathy (DM_RETINOPATHY) || id:finn-b-DM_RETINOPATHY	exposure	Simple mode	12	-0.300517	0.319192	0.366669	-0.926134	0.325099	0.740435	0.396082	1.38417
scyllo-inositol	6	1fMtoK	finn-b-DM_RETINOPATHY	Diabetic retinopathy (DM_RETINOPATHY) || id:finn-b-DM_RETINOPATHY	exposure	Weighted mode	12	-0.349226	0.262687	0.210616	-0.864093	0.165641	0.705234	0.421434	1.18015
scyllo-inositol	7	1fMtoK	finn-b-DM_RETINOPATHY	Diabetic retinopathy (DM_RETINOPATHY) || id:finn-b-DM_RETINOPATHY	exposure	Simple median	12	-0.159627	0.222807	0.473724	-0.596329	0.277076	0.852462	0.55083	1.31927
scyllo-inositol	8	1fMtoK	finn-b-DM_RETINOPATHY	Diabetic retinopathy (DM_RETINOPATHY) || id:finn-b-DM_RETINOPATHY	exposure	Weighted median	12	-0.336277	0.217185	0.121539	-0.761958	0.0894049	0.714425	0.466751	1.09352
scyllo-inositol	9	1fMtoK	finn-b-DM_RETINOPATHY	Diabetic retinopathy (DM_RETINOPATHY) || id:finn-b-DM_RETINOPATHY	exposure	Penalised weighted median	12	-0.378139	0.222653	0.0894449	-0.81454	0.058261	0.685135	0.442843	1.05999
serine		id.exposure	id.outcome	outcome	exposure	method	nsnp	b	se	pval	lo_ci	up_ci	or	or_lci95	or_uci95
serine	1	vAfO8B	finn-b-DM_RETINOPATHY	Diabetic retinopathy (DM_RETINOPATHY) || id:finn-b-DM_RETINOPATHY	exposure	MR Egger	37	1.19602	0.61179	0.0586121	-0.00308782	2.39513	3.30693	0.996917	10.9696
serine	2	vAfO8B	finn-b-DM_RETINOPATHY	Diabetic retinopathy (DM_RETINOPATHY) || id:finn-b-DM_RETINOPATHY	exposure	Inverse variance weighted (multiplicative random effects)	37	0.0698811	0.19354	0.718049	-0.309458	0.44922	1.07238	0.733845	1.56709
serine	3	vAfO8B	finn-b-DM_RETINOPATHY	Diabetic retinopathy (DM_RETINOPATHY) || id:finn-b-DM_RETINOPATHY	exposure	Inverse variance weighted (fixed effects)	37	0.0698811	0.213653	0.743609	-0.348878	0.48864	1.07238	0.705479	1.6301
serine	4	vAfO8B	finn-b-DM_RETINOPATHY	Diabetic retinopathy (DM_RETINOPATHY) || id:finn-b-DM_RETINOPATHY	exposure	MR Egger (bootstrap)	37	-0.269666	0.562232	0.311	-1.37164	0.832309	0.763634	0.25369	2.29862
serine	5	vAfO8B	finn-b-DM_RETINOPATHY	Diabetic retinopathy (DM_RETINOPATHY) || id:finn-b-DM_RETINOPATHY	exposure	Simple mode	37	0.295977	0.674726	0.663528	-1.02649	1.61844	1.34444	0.358263	5.04522
serine	6	vAfO8B	finn-b-DM_RETINOPATHY	Diabetic retinopathy (DM_RETINOPATHY) || id:finn-b-DM_RETINOPATHY	exposure	Weighted mode	37	0.349626	0.545614	0.525715	-0.719778	1.41903	1.41854	0.486861	4.13311
serine	7	vAfO8B	finn-b-DM_RETINOPATHY	Diabetic retinopathy (DM_RETINOPATHY) || id:finn-b-DM_RETINOPATHY	exposure	Simple median	37	0.0939597	0.325995	0.773175	-0.54499	0.73291	1.09852	0.579847	2.08113
serine	8	vAfO8B	finn-b-DM_RETINOPATHY	Diabetic retinopathy (DM_RETINOPATHY) || id:finn-b-DM_RETINOPATHY	exposure	Weighted median	37	0.209827	0.313798	0.503706	-0.405217	0.824872	1.23347	0.666832	2.28159
serine	9	vAfO8B	finn-b-DM_RETINOPATHY	Diabetic retinopathy (DM_RETINOPATHY) || id:finn-b-DM_RETINOPATHY	exposure	Penalised weighted median	37	0.209827	0.31408	0.504089	-0.40577	0.825425	1.23347	0.666464	2.28285
serotonin (5HT)		id.exposure	id.outcome	outcome	exposure	method	nsnp	b	se	pval	lo_ci	up_ci	or	or_lci95	or_uci95
serotonin (5HT)	1	QjFD5v	finn-b-DM_RETINOPATHY	Diabetic retinopathy (DM_RETINOPATHY) || id:finn-b-DM_RETINOPATHY	exposure	MR Egger	16	0.00437293	0.271164	0.987361	-0.527108	0.535854	1.00438	0.59031	1.70891
serotonin (5HT)	2	QjFD5v	finn-b-DM_RETINOPATHY	Diabetic retinopathy (DM_RETINOPATHY) || id:finn-b-DM_RETINOPATHY	exposure	Inverse variance weighted (multiplicative random effects)	16	-0.000427007	0.134003	0.997458	-0.263072	0.262218	0.999573	0.768686	1.29981
serotonin (5HT)	3	QjFD5v	finn-b-DM_RETINOPATHY	Diabetic retinopathy (DM_RETINOPATHY) || id:finn-b-DM_RETINOPATHY	exposure	Inverse variance weighted (fixed effects)	16	-0.000427007	0.146098	0.997668	-0.28678	0.285926	0.999573	0.750677	1.33099
serotonin (5HT)	4	QjFD5v	finn-b-DM_RETINOPATHY	Diabetic retinopathy (DM_RETINOPATHY) || id:finn-b-DM_RETINOPATHY	exposure	MR Egger (bootstrap)	16	-0.19013	0.867216	0.402	-1.88987	1.50961	0.826852	0.151091	4.52498
serotonin (5HT)	5	QjFD5v	finn-b-DM_RETINOPATHY	Diabetic retinopathy (DM_RETINOPATHY) || id:finn-b-DM_RETINOPATHY	exposure	Simple mode	16	0.0438381	0.27474	0.875355	-0.494652	0.582328	1.04481	0.609783	1.7902
serotonin (5HT)	6	QjFD5v	finn-b-DM_RETINOPATHY	Diabetic retinopathy (DM_RETINOPATHY) || id:finn-b-DM_RETINOPATHY	exposure	Weighted mode	16	0.0355812	0.208953	0.867063	-0.373967	0.44513	1.03622	0.687999	1.56069
serotonin (5HT)	7	QjFD5v	finn-b-DM_RETINOPATHY	Diabetic retinopathy (DM_RETINOPATHY) || id:finn-b-DM_RETINOPATHY	exposure	Simple median	16	0.0181087	0.199612	0.927716	-0.373131	0.409348	1.01827	0.688575	1.50584
serotonin (5HT)	8	QjFD5v	finn-b-DM_RETINOPATHY	Diabetic retinopathy (DM_RETINOPATHY) || id:finn-b-DM_RETINOPATHY	exposure	Weighted median	16	0.0415131	0.19746	0.833484	-0.345508	0.428534	1.04239	0.707861	1.53501
serotonin (5HT)	9	QjFD5v	finn-b-DM_RETINOPATHY	Diabetic retinopathy (DM_RETINOPATHY) || id:finn-b-DM_RETINOPATHY	exposure	Penalised weighted median	16	0.0414467	0.204204	0.839161	-0.358794	0.441687	1.04232	0.698518	1.55533
stachydrine		id.exposure	id.outcome	outcome	exposure	method	nsnp	b	se	pval	lo_ci	up_ci	or	or_lci95	or_uci95
stachydrine	1	qqki9b	finn-b-DM_RETINOPATHY	Diabetic retinopathy (DM_RETINOPATHY) || id:finn-b-DM_RETINOPATHY	exposure	MR Egger	7	0.0181524	0.313485	0.956067	-0.596278	0.632583	1.01832	0.550858	1.88247
stachydrine	2	qqki9b	finn-b-DM_RETINOPATHY	Diabetic retinopathy (DM_RETINOPATHY) || id:finn-b-DM_RETINOPATHY	exposure	Inverse variance weighted (multiplicative random effects)	7	0.136574	0.0370425	0.000226956	0.0639706	0.209177	1.14634	1.06606	1.23266
stachydrine	3	qqki9b	finn-b-DM_RETINOPATHY	Diabetic retinopathy (DM_RETINOPATHY) || id:finn-b-DM_RETINOPATHY	exposure	Inverse variance weighted (fixed effects)	7	0.136574	0.0779531	0.0797735	-0.0162141	0.289362	1.14634	0.983917	1.33558
stachydrine	4	qqki9b	finn-b-DM_RETINOPATHY	Diabetic retinopathy (DM_RETINOPATHY) || id:finn-b-DM_RETINOPATHY	exposure	MR Egger (bootstrap)	7	-0.018259	0.21534	0.459	-0.440325	0.403807	0.981907	0.643827	1.49751
stachydrine	5	qqki9b	finn-b-DM_RETINOPATHY	Diabetic retinopathy (DM_RETINOPATHY) || id:finn-b-DM_RETINOPATHY	exposure	Simple mode	7	0.0960932	0.143456	0.527879	-0.18508	0.377267	1.10086	0.831037	1.45829
stachydrine	6	qqki9b	finn-b-DM_RETINOPATHY	Diabetic retinopathy (DM_RETINOPATHY) || id:finn-b-DM_RETINOPATHY	exposure	Weighted mode	7	0.0733944	0.133237	0.601624	-0.18775	0.334538	1.07615	0.828822	1.3973
stachydrine	7	qqki9b	finn-b-DM_RETINOPATHY	Diabetic retinopathy (DM_RETINOPATHY) || id:finn-b-DM_RETINOPATHY	exposure	Simple median	7	0.120066	0.105663	0.255826	-0.0870333	0.327165	1.12757	0.916647	1.38703
stachydrine	8	qqki9b	finn-b-DM_RETINOPATHY	Diabetic retinopathy (DM_RETINOPATHY) || id:finn-b-DM_RETINOPATHY	exposure	Weighted median	7	0.117559	0.0950835	0.216318	-0.0688046	0.303923	1.12475	0.933509	1.35516
stachydrine	9	qqki9b	finn-b-DM_RETINOPATHY	Diabetic retinopathy (DM_RETINOPATHY) || id:finn-b-DM_RETINOPATHY	exposure	Penalised weighted median	7	0.117559	0.0994051	0.236957	-0.0772749	0.312393	1.12475	0.925635	1.36669
stearate		id.exposure	id.outcome	outcome	exposure	method	nsnp	b	se	pval	lo_ci	up_ci	or	or_lci95	or_uci95
stearate	1	sGYEte	finn-b-DM_RETINOPATHY	Diabetic retinopathy (DM_RETINOPATHY) || id:finn-b-DM_RETINOPATHY	exposure	MR Egger	44	-0.0608629	0.637411	0.924384	-1.31019	1.18846	0.940952	0.269769	3.28203
stearate	2	sGYEte	finn-b-DM_RETINOPATHY	Diabetic retinopathy (DM_RETINOPATHY) || id:finn-b-DM_RETINOPATHY	exposure	Inverse variance weighted (multiplicative random effects)	44	0.127156	0.226341	0.574261	-0.316473	0.570784	1.13559	0.728715	1.76965
stearate	3	sGYEte	finn-b-DM_RETINOPATHY	Diabetic retinopathy (DM_RETINOPATHY) || id:finn-b-DM_RETINOPATHY	exposure	Inverse variance weighted (fixed effects)	44	0.127156	0.218167	0.560004	-0.300452	0.554763	1.13559	0.740483	1.74153
stearate	4	sGYEte	finn-b-DM_RETINOPATHY	Diabetic retinopathy (DM_RETINOPATHY) || id:finn-b-DM_RETINOPATHY	exposure	MR Egger (bootstrap)	44	0.367215	0.69893	0.299	-1.00269	1.73712	1.44371	0.366892	5.68094
stearate	5	sGYEte	finn-b-DM_RETINOPATHY	Diabetic retinopathy (DM_RETINOPATHY) || id:finn-b-DM_RETINOPATHY	exposure	Simple mode	44	0.250515	0.70506	0.724094	-1.1314	1.63243	1.28469	0.32258	5.11631
stearate	6	sGYEte	finn-b-DM_RETINOPATHY	Diabetic retinopathy (DM_RETINOPATHY) || id:finn-b-DM_RETINOPATHY	exposure	Weighted mode	44	0.356999	0.631716	0.574925	-0.881165	1.59516	1.42903	0.4143	4.92913
stearate	7	sGYEte	finn-b-DM_RETINOPATHY	Diabetic retinopathy (DM_RETINOPATHY) || id:finn-b-DM_RETINOPATHY	exposure	Simple median	44	0.120523	0.321574	0.707815	-0.509761	0.750808	1.12809	0.600639	2.11871
stearate	8	sGYEte	finn-b-DM_RETINOPATHY	Diabetic retinopathy (DM_RETINOPATHY) || id:finn-b-DM_RETINOPATHY	exposure	Weighted median	44	0.14911	0.320774	0.642042	-0.479607	0.777828	1.1608	0.619027	2.17674
stearate	9	sGYEte	finn-b-DM_RETINOPATHY	Diabetic retinopathy (DM_RETINOPATHY) || id:finn-b-DM_RETINOPATHY	exposure	Penalised weighted median	44	0.137613	0.319416	0.666594	-0.488442	0.763668	1.14753	0.613582	2.14613
stearidonate		id.exposure	id.outcome	outcome	exposure	method	nsnp	b	se	pval	lo_ci	up_ci	or	or_lci95	or_uci95
stearidonate	1	S40qeS	finn-b-DM_RETINOPATHY	Diabetic retinopathy (DM_RETINOPATHY) || id:finn-b-DM_RETINOPATHY	exposure	MR Egger	11	-0.405374	0.31887	0.235499	-1.03036	0.219611	0.666728	0.356879	1.24559
stearidonate	2	S40qeS	finn-b-DM_RETINOPATHY	Diabetic retinopathy (DM_RETINOPATHY) || id:finn-b-DM_RETINOPATHY	exposure	Inverse variance weighted (multiplicative random effects)	11	-0.216838	0.116916	0.0636471	-0.445994	0.0123178	0.80506	0.640188	1.01239
stearidonate	3	S40qeS	finn-b-DM_RETINOPATHY	Diabetic retinopathy (DM_RETINOPATHY) || id:finn-b-DM_RETINOPATHY	exposure	Inverse variance weighted (fixed effects)	11	-0.216838	0.146244	0.138149	-0.503476	0.0697994	0.80506	0.604426	1.07229
stearidonate	4	S40qeS	finn-b-DM_RETINOPATHY	Diabetic retinopathy (DM_RETINOPATHY) || id:finn-b-DM_RETINOPATHY	exposure	MR Egger (bootstrap)	11	-0.151014	0.324769	0.317	-0.787561	0.485532	0.859835	0.454953	1.62504
stearidonate	5	S40qeS	finn-b-DM_RETINOPATHY	Diabetic retinopathy (DM_RETINOPATHY) || id:finn-b-DM_RETINOPATHY	exposure	Simple mode	11	-0.340627	0.269439	0.234827	-0.868727	0.187473	0.711324	0.419485	1.2062
stearidonate	6	S40qeS	finn-b-DM_RETINOPATHY	Diabetic retinopathy (DM_RETINOPATHY) || id:finn-b-DM_RETINOPATHY	exposure	Weighted mode	11	-0.259505	0.18965	0.201163	-0.63122	0.11221	0.771433	0.531943	1.11875
stearidonate	7	S40qeS	finn-b-DM_RETINOPATHY	Diabetic retinopathy (DM_RETINOPATHY) || id:finn-b-DM_RETINOPATHY	exposure	Simple median	11	-0.28869	0.212418	0.174125	-0.70503	0.127649	0.749244	0.494094	1.13615
stearidonate	8	S40qeS	finn-b-DM_RETINOPATHY	Diabetic retinopathy (DM_RETINOPATHY) || id:finn-b-DM_RETINOPATHY	exposure	Weighted median	11	-0.249751	0.196311	0.203297	-0.634521	0.13502	0.778995	0.530189	1.14456
stearidonate	9	S40qeS	finn-b-DM_RETINOPATHY	Diabetic retinopathy (DM_RETINOPATHY) || id:finn-b-DM_RETINOPATHY	exposure	Penalised weighted median	11	-0.249751	0.198622	0.208604	-0.639051	0.139549	0.778995	0.527793	1.14976
stearoylcarnitine		id.exposure	id.outcome	outcome	exposure	method	nsnp	b	se	pval	lo_ci	up_ci	or	or_lci95	or_uci95
stearoylcarnitine	1	cE06dt	finn-b-DM_RETINOPATHY	Diabetic retinopathy (DM_RETINOPATHY) || id:finn-b-DM_RETINOPATHY	exposure	MR Egger	6	-1.12778	2.02475	0.607222	-5.0963	2.84073	0.32375	0.00611935	17.1283
stearoylcarnitine	2	cE06dt	finn-b-DM_RETINOPATHY	Diabetic retinopathy (DM_RETINOPATHY) || id:finn-b-DM_RETINOPATHY	exposure	Inverse variance weighted (multiplicative random effects)	6	0.112941	0.181698	0.534213	-0.243187	0.46907	1.11957	0.784125	1.59851
stearoylcarnitine	3	cE06dt	finn-b-DM_RETINOPATHY	Diabetic retinopathy (DM_RETINOPATHY) || id:finn-b-DM_RETINOPATHY	exposure	Inverse variance weighted (fixed effects)	6	0.112941	0.319357	0.7236	-0.512999	0.738882	1.11957	0.598697	2.09359
stearoylcarnitine	4	cE06dt	finn-b-DM_RETINOPATHY	Diabetic retinopathy (DM_RETINOPATHY) || id:finn-b-DM_RETINOPATHY	exposure	MR Egger (bootstrap)	6	0.519311	1.35202	0.344	-2.13065	3.16928	1.68087	0.11876	23.7903
stearoylcarnitine	5	cE06dt	finn-b-DM_RETINOPATHY	Diabetic retinopathy (DM_RETINOPATHY) || id:finn-b-DM_RETINOPATHY	exposure	Simple mode	6	0.304535	0.536658	0.594928	-0.747314	1.35638	1.35599	0.473637	3.88213
stearoylcarnitine	6	cE06dt	finn-b-DM_RETINOPATHY	Diabetic retinopathy (DM_RETINOPATHY) || id:finn-b-DM_RETINOPATHY	exposure	Weighted mode	6	0.30867	0.49495	0.560209	-0.661433	1.27877	1.36161	0.516111	3.59223
stearoylcarnitine	7	cE06dt	finn-b-DM_RETINOPATHY	Diabetic retinopathy (DM_RETINOPATHY) || id:finn-b-DM_RETINOPATHY	exposure	Simple median	6	0.240679	0.382787	0.529511	-0.509584	0.990942	1.27211	0.600745	2.69377
stearoylcarnitine	8	cE06dt	finn-b-DM_RETINOPATHY	Diabetic retinopathy (DM_RETINOPATHY) || id:finn-b-DM_RETINOPATHY	exposure	Weighted median	6	0.258895	0.403628	0.521251	-0.532217	1.05001	1.2955	0.587302	2.85767
stearoylcarnitine	9	cE06dt	finn-b-DM_RETINOPATHY	Diabetic retinopathy (DM_RETINOPATHY) || id:finn-b-DM_RETINOPATHY	exposure	Penalised weighted median	6	0.258895	0.399027	0.516458	-0.523198	1.04099	1.2955	0.592622	2.83201
succinylcarnitine		id.exposure	id.outcome	outcome	exposure	method	nsnp	b	se	pval	lo_ci	up_ci	or	or_lci95	or_uci95
succinylcarnitine	1	1mfTFb	finn-b-DM_RETINOPATHY	Diabetic retinopathy (DM_RETINOPATHY) || id:finn-b-DM_RETINOPATHY	exposure	MR Egger	45	-0.547182	0.402653	0.181251	-1.33638	0.242019	0.578578	0.262795	1.27382
succinylcarnitine	2	1mfTFb	finn-b-DM_RETINOPATHY	Diabetic retinopathy (DM_RETINOPATHY) || id:finn-b-DM_RETINOPATHY	exposure	Inverse variance weighted (multiplicative random effects)	45	-0.260372	0.17307	0.132471	-0.599589	0.0788459	0.770765	0.549037	1.08204
succinylcarnitine	3	1mfTFb	finn-b-DM_RETINOPATHY	Diabetic retinopathy (DM_RETINOPATHY) || id:finn-b-DM_RETINOPATHY	exposure	Inverse variance weighted (fixed effects)	45	-0.260372	0.178228	0.144046	-0.609699	0.0889557	0.770765	0.543514	1.09303
succinylcarnitine	4	1mfTFb	finn-b-DM_RETINOPATHY	Diabetic retinopathy (DM_RETINOPATHY) || id:finn-b-DM_RETINOPATHY	exposure	MR Egger (bootstrap)	45	-0.549648	0.397434	0.078	-1.32862	0.229322	0.577153	0.264843	1.25775
succinylcarnitine	5	1mfTFb	finn-b-DM_RETINOPATHY	Diabetic retinopathy (DM_RETINOPATHY) || id:finn-b-DM_RETINOPATHY	exposure	Simple mode	45	-0.543532	0.544735	0.323837	-1.61121	0.52415	0.580694	0.199645	1.68902
succinylcarnitine	6	1mfTFb	finn-b-DM_RETINOPATHY	Diabetic retinopathy (DM_RETINOPATHY) || id:finn-b-DM_RETINOPATHY	exposure	Weighted mode	45	-0.491056	0.336763	0.151897	-1.15111	0.168999	0.61198	0.316285	1.18412
succinylcarnitine	7	1mfTFb	finn-b-DM_RETINOPATHY	Diabetic retinopathy (DM_RETINOPATHY) || id:finn-b-DM_RETINOPATHY	exposure	Simple median	45	-0.321429	0.282934	0.255933	-0.875979	0.233122	0.725112	0.416454	1.26254
succinylcarnitine	8	1mfTFb	finn-b-DM_RETINOPATHY	Diabetic retinopathy (DM_RETINOPATHY) || id:finn-b-DM_RETINOPATHY	exposure	Weighted median	45	-0.457646	0.300444	0.1277	-1.04652	0.131224	0.632771	0.351159	1.14022
succinylcarnitine	9	1mfTFb	finn-b-DM_RETINOPATHY	Diabetic retinopathy (DM_RETINOPATHY) || id:finn-b-DM_RETINOPATHY	exposure	Penalised weighted median	45	-0.458741	0.309625	0.138446	-1.06561	0.148124	0.632079	0.344519	1.15966
taurochenodeoxycholate		id.exposure	id.outcome	outcome	exposure	method	nsnp	b	se	pval	lo_ci	up_ci	or	or_lci95	or_uci95
taurochenodeoxycholate	1	jXv3HE	finn-b-DM_RETINOPATHY	Diabetic retinopathy (DM_RETINOPATHY) || id:finn-b-DM_RETINOPATHY	exposure	MR Egger	12	-0.0246941	0.144689	0.867887	-0.308285	0.258896	0.975608	0.734706	1.2955
taurochenodeoxycholate	2	jXv3HE	finn-b-DM_RETINOPATHY	Diabetic retinopathy (DM_RETINOPATHY) || id:finn-b-DM_RETINOPATHY	exposure	Inverse variance weighted (multiplicative random effects)	12	-0.0468921	0.079516	0.555379	-0.202743	0.108959	0.95419	0.816488	1.11512
taurochenodeoxycholate	3	jXv3HE	finn-b-DM_RETINOPATHY	Diabetic retinopathy (DM_RETINOPATHY) || id:finn-b-DM_RETINOPATHY	exposure	Inverse variance weighted (fixed effects)	12	-0.0468921	0.0853479	0.582715	-0.214174	0.12039	0.95419	0.807208	1.12794
taurochenodeoxycholate	4	jXv3HE	finn-b-DM_RETINOPATHY	Diabetic retinopathy (DM_RETINOPATHY) || id:finn-b-DM_RETINOPATHY	exposure	MR Egger (bootstrap)	12	0.332728	0.522281	0.258	-0.690943	1.3564	1.39477	0.501103	3.88219
taurochenodeoxycholate	5	jXv3HE	finn-b-DM_RETINOPATHY	Diabetic retinopathy (DM_RETINOPATHY) || id:finn-b-DM_RETINOPATHY	exposure	Simple mode	12	-0.222253	0.216017	0.325633	-0.645646	0.201139	0.800712	0.524324	1.22279
taurochenodeoxycholate	6	jXv3HE	finn-b-DM_RETINOPATHY	Diabetic retinopathy (DM_RETINOPATHY) || id:finn-b-DM_RETINOPATHY	exposure	Weighted mode	12	-0.167594	0.158446	0.312851	-0.478147	0.14296	0.845697	0.619931	1.15368
taurochenodeoxycholate	7	jXv3HE	finn-b-DM_RETINOPATHY	Diabetic retinopathy (DM_RETINOPATHY) || id:finn-b-DM_RETINOPATHY	exposure	Simple median	12	-0.172063	0.129174	0.182852	-0.425243	0.0811177	0.841926	0.653611	1.0845
taurochenodeoxycholate	8	jXv3HE	finn-b-DM_RETINOPATHY	Diabetic retinopathy (DM_RETINOPATHY) || id:finn-b-DM_RETINOPATHY	exposure	Weighted median	12	-0.166308	0.118139	0.159212	-0.397861	0.0652453	0.846785	0.671755	1.06742
taurochenodeoxycholate	9	jXv3HE	finn-b-DM_RETINOPATHY	Diabetic retinopathy (DM_RETINOPATHY) || id:finn-b-DM_RETINOPATHY	exposure	Penalised weighted median	12	-0.171856	0.126073	0.172839	-0.418959	0.0752484	0.842101	0.657731	1.07815
taurocholate		id.exposure	id.outcome	outcome	exposure	method	nsnp	b	se	pval	lo_ci	up_ci	or	or_lci95	or_uci95
taurocholate	1	Yvxepz	finn-b-DM_RETINOPATHY	Diabetic retinopathy (DM_RETINOPATHY) || id:finn-b-DM_RETINOPATHY	exposure	MR Egger	16	0.0857366	0.102599	0.417389	-0.115358	0.286831	1.08952	0.891047	1.3322
taurocholate	2	Yvxepz	finn-b-DM_RETINOPATHY	Diabetic retinopathy (DM_RETINOPATHY) || id:finn-b-DM_RETINOPATHY	exposure	Inverse variance weighted (multiplicative random effects)	16	0.0199549	0.0558045	0.720653	-0.089422	0.129332	1.02016	0.91446	1.13807
taurocholate	3	Yvxepz	finn-b-DM_RETINOPATHY	Diabetic retinopathy (DM_RETINOPATHY) || id:finn-b-DM_RETINOPATHY	exposure	Inverse variance weighted (fixed effects)	16	0.0199549	0.0604427	0.74129	-0.0985128	0.138423	1.02016	0.906184	1.14846
taurocholate	4	Yvxepz	finn-b-DM_RETINOPATHY	Diabetic retinopathy (DM_RETINOPATHY) || id:finn-b-DM_RETINOPATHY	exposure	MR Egger (bootstrap)	16	-0.102871	0.147699	0.243	-0.392361	0.18662	0.902244	0.67546	1.20517
taurocholate	5	Yvxepz	finn-b-DM_RETINOPATHY	Diabetic retinopathy (DM_RETINOPATHY) || id:finn-b-DM_RETINOPATHY	exposure	Simple mode	16	-0.0262711	0.141964	0.855665	-0.304521	0.251979	0.974071	0.737476	1.28657
taurocholate	6	Yvxepz	finn-b-DM_RETINOPATHY	Diabetic retinopathy (DM_RETINOPATHY) || id:finn-b-DM_RETINOPATHY	exposure	Weighted mode	16	-0.0480747	0.108895	0.665165	-0.261509	0.16536	0.953063	0.769889	1.17982
taurocholate	7	Yvxepz	finn-b-DM_RETINOPATHY	Diabetic retinopathy (DM_RETINOPATHY) || id:finn-b-DM_RETINOPATHY	exposure	Simple median	16	-0.00357472	0.0927525	0.969257	-0.18537	0.17822	0.996432	0.830797	1.19509
taurocholate	8	Yvxepz	finn-b-DM_RETINOPATHY	Diabetic retinopathy (DM_RETINOPATHY) || id:finn-b-DM_RETINOPATHY	exposure	Weighted median	16	-0.00342226	0.0860508	0.968276	-0.172082	0.165237	0.996584	0.84191	1.17967
taurocholate	9	Yvxepz	finn-b-DM_RETINOPATHY	Diabetic retinopathy (DM_RETINOPATHY) || id:finn-b-DM_RETINOPATHY	exposure	Penalised weighted median	16	-0.00342226	0.0857902	0.96818	-0.171571	0.164727	0.996584	0.84234	1.17907
taurodeoxycholate		id.exposure	id.outcome	outcome	exposure	method	nsnp	b	se	pval	lo_ci	up_ci	or	or_lci95	or_uci95
taurodeoxycholate	1	4Ow7fd	finn-b-DM_RETINOPATHY	Diabetic retinopathy (DM_RETINOPATHY) || id:finn-b-DM_RETINOPATHY	exposure	MR Egger	13	-0.336528	0.259668	0.221509	-0.845477	0.17242	0.714246	0.429353	1.18818
taurodeoxycholate	2	4Ow7fd	finn-b-DM_RETINOPATHY	Diabetic retinopathy (DM_RETINOPATHY) || id:finn-b-DM_RETINOPATHY	exposure	Inverse variance weighted (multiplicative random effects)	13	0.0408217	0.0607744	0.50178	-0.0782962	0.15994	1.04167	0.92469	1.17344
taurodeoxycholate	3	4Ow7fd	finn-b-DM_RETINOPATHY	Diabetic retinopathy (DM_RETINOPATHY) || id:finn-b-DM_RETINOPATHY	exposure	Inverse variance weighted (fixed effects)	13	0.0408217	0.0738559	0.580455	-0.103936	0.185579	1.04167	0.901283	1.20392
taurodeoxycholate	4	4Ow7fd	finn-b-DM_RETINOPATHY	Diabetic retinopathy (DM_RETINOPATHY) || id:finn-b-DM_RETINOPATHY	exposure	MR Egger (bootstrap)	13	0.148025	0.191048	0.219	-0.22643	0.522479	1.15954	0.797375	1.6862
taurodeoxycholate	5	4Ow7fd	finn-b-DM_RETINOPATHY	Diabetic retinopathy (DM_RETINOPATHY) || id:finn-b-DM_RETINOPATHY	exposure	Simple mode	13	-0.110334	0.163047	0.51143	-0.429906	0.209238	0.895535	0.65057	1.23274
taurodeoxycholate	6	4Ow7fd	finn-b-DM_RETINOPATHY	Diabetic retinopathy (DM_RETINOPATHY) || id:finn-b-DM_RETINOPATHY	exposure	Weighted mode	13	-0.107358	0.158383	0.510734	-0.417789	0.203073	0.898204	0.658501	1.22516
taurodeoxycholate	7	4Ow7fd	finn-b-DM_RETINOPATHY	Diabetic retinopathy (DM_RETINOPATHY) || id:finn-b-DM_RETINOPATHY	exposure	Simple median	13	-0.0407407	0.104681	0.697135	-0.245915	0.164433	0.960078	0.781989	1.17872
taurodeoxycholate	8	4Ow7fd	finn-b-DM_RETINOPATHY	Diabetic retinopathy (DM_RETINOPATHY) || id:finn-b-DM_RETINOPATHY	exposure	Weighted median	13	-0.0568826	0.0995599	0.567769	-0.25202	0.138255	0.944705	0.777229	1.14827
taurodeoxycholate	9	4Ow7fd	finn-b-DM_RETINOPATHY	Diabetic retinopathy (DM_RETINOPATHY) || id:finn-b-DM_RETINOPATHY	exposure	Penalised weighted median	13	-0.0568826	0.101344	0.574605	-0.255517	0.141752	0.944705	0.774516	1.15229
taurolithocholate 3-sulfate		id.exposure	id.outcome	outcome	exposure	method	nsnp	b	se	pval	lo_ci	up_ci	or	or_lci95	or_uci95
taurolithocholate 3-sulfate	1	LSi34F	finn-b-DM_RETINOPATHY	Diabetic retinopathy (DM_RETINOPATHY) || id:finn-b-DM_RETINOPATHY	exposure	MR Egger	12	-0.249596	0.269202	0.375674	-0.777233	0.27804	0.779115	0.459676	1.32054
taurolithocholate 3-sulfate	2	LSi34F	finn-b-DM_RETINOPATHY	Diabetic retinopathy (DM_RETINOPATHY) || id:finn-b-DM_RETINOPATHY	exposure	Inverse variance weighted (multiplicative random effects)	12	-0.161584	0.119759	0.177259	-0.396313	0.0731438	0.850795	0.672796	1.07589
taurolithocholate 3-sulfate	3	LSi34F	finn-b-DM_RETINOPATHY	Diabetic retinopathy (DM_RETINOPATHY) || id:finn-b-DM_RETINOPATHY	exposure	Inverse variance weighted (fixed effects)	12	-0.161584	0.0981326	0.0996419	-0.353924	0.0307555	0.850795	0.701928	1.03123
taurolithocholate 3-sulfate	4	LSi34F	finn-b-DM_RETINOPATHY	Diabetic retinopathy (DM_RETINOPATHY) || id:finn-b-DM_RETINOPATHY	exposure	MR Egger (bootstrap)	12	-0.309419	0.296622	0.138	-0.890799	0.27196	0.733873	0.410328	1.31253
taurolithocholate 3-sulfate	5	LSi34F	finn-b-DM_RETINOPATHY	Diabetic retinopathy (DM_RETINOPATHY) || id:finn-b-DM_RETINOPATHY	exposure	Simple mode	12	-0.163278	0.279896	0.571424	-0.711875	0.385319	0.849355	0.490723	1.47008
taurolithocholate 3-sulfate	6	LSi34F	finn-b-DM_RETINOPATHY	Diabetic retinopathy (DM_RETINOPATHY) || id:finn-b-DM_RETINOPATHY	exposure	Weighted mode	12	-0.238034	0.198228	0.255043	-0.626561	0.150492	0.788176	0.534427	1.16241
taurolithocholate 3-sulfate	7	LSi34F	finn-b-DM_RETINOPATHY	Diabetic retinopathy (DM_RETINOPATHY) || id:finn-b-DM_RETINOPATHY	exposure	Simple median	12	-0.160766	0.146865	0.273669	-0.44862	0.127089	0.851492	0.638509	1.13552
taurolithocholate 3-sulfate	8	LSi34F	finn-b-DM_RETINOPATHY	Diabetic retinopathy (DM_RETINOPATHY) || id:finn-b-DM_RETINOPATHY	exposure	Weighted median	12	-0.167887	0.147344	0.254525	-0.456681	0.120906	0.845449	0.633382	1.12852
taurolithocholate 3-sulfate	9	LSi34F	finn-b-DM_RETINOPATHY	Diabetic retinopathy (DM_RETINOPATHY) || id:finn-b-DM_RETINOPATHY	exposure	Penalised weighted median	12	-0.169359	0.147917	0.252226	-0.459276	0.120558	0.844206	0.631741	1.12813
tetradecanedioate		id.exposure	id.outcome	outcome	exposure	method	nsnp	b	se	pval	lo_ci	up_ci	or	or_lci95	or_uci95
tetradecanedioate	1	xceGwk	finn-b-DM_RETINOPATHY	Diabetic retinopathy (DM_RETINOPATHY) || id:finn-b-DM_RETINOPATHY	exposure	MR Egger	24	-0.167382	0.138344	0.23916	-0.438536	0.103772	0.845877	0.64498	1.10935
tetradecanedioate	2	xceGwk	finn-b-DM_RETINOPATHY	Diabetic retinopathy (DM_RETINOPATHY) || id:finn-b-DM_RETINOPATHY	exposure	Inverse variance weighted (multiplicative random effects)	24	-0.112069	0.0595962	0.0600446	-0.228877	0.00473995	0.893983	0.795426	1.00475
tetradecanedioate	3	xceGwk	finn-b-DM_RETINOPATHY	Diabetic retinopathy (DM_RETINOPATHY) || id:finn-b-DM_RETINOPATHY	exposure	Inverse variance weighted (fixed effects)	24	-0.112069	0.0772636	0.146927	-0.263505	0.039368	0.893983	0.768353	1.04015
tetradecanedioate	4	xceGwk	finn-b-DM_RETINOPATHY	Diabetic retinopathy (DM_RETINOPATHY) || id:finn-b-DM_RETINOPATHY	exposure	MR Egger (bootstrap)	24	-0.256635	0.151376	0.045	-0.553332	0.040062	0.773651	0.575031	1.04088
tetradecanedioate	5	xceGwk	finn-b-DM_RETINOPATHY	Diabetic retinopathy (DM_RETINOPATHY) || id:finn-b-DM_RETINOPATHY	exposure	Simple mode	24	-0.0404587	0.185745	0.829491	-0.404518	0.323601	0.960349	0.667298	1.3821
tetradecanedioate	6	xceGwk	finn-b-DM_RETINOPATHY	Diabetic retinopathy (DM_RETINOPATHY) || id:finn-b-DM_RETINOPATHY	exposure	Weighted mode	24	-0.184282	0.116635	0.127765	-0.412885	0.0443223	0.831702	0.661738	1.04532
tetradecanedioate	7	xceGwk	finn-b-DM_RETINOPATHY	Diabetic retinopathy (DM_RETINOPATHY) || id:finn-b-DM_RETINOPATHY	exposure	Simple median	24	-0.0694492	0.125238	0.57921	-0.314915	0.176017	0.932908	0.729851	1.19246
tetradecanedioate	8	xceGwk	finn-b-DM_RETINOPATHY	Diabetic retinopathy (DM_RETINOPATHY) || id:finn-b-DM_RETINOPATHY	exposure	Weighted median	24	-0.134052	0.113586	0.237929	-0.356681	0.0885769	0.874545	0.699996	1.09262
tetradecanedioate	9	xceGwk	finn-b-DM_RETINOPATHY	Diabetic retinopathy (DM_RETINOPATHY) || id:finn-b-DM_RETINOPATHY	exposure	Penalised weighted median	24	-0.134052	0.108845	0.218105	-0.347388	0.0792845	0.874545	0.706531	1.08251
theobromine		id.exposure	id.outcome	outcome	exposure	method	nsnp	b	se	pval	lo_ci	up_ci	or	or_lci95	or_uci95
theobromine	1	xFzvUN	finn-b-DM_RETINOPATHY	Diabetic retinopathy (DM_RETINOPATHY) || id:finn-b-DM_RETINOPATHY	exposure	MR Egger	4	-1.68837	1.74367	0.435052	-5.10597	1.72923	0.18482	0.00606045	5.63631
theobromine	2	xFzvUN	finn-b-DM_RETINOPATHY	Diabetic retinopathy (DM_RETINOPATHY) || id:finn-b-DM_RETINOPATHY	exposure	Inverse variance weighted (multiplicative random effects)	4	-0.260679	0.114063	0.0222902	-0.484243	-0.0371146	0.770528	0.616163	0.963566
theobromine	3	xFzvUN	finn-b-DM_RETINOPATHY	Diabetic retinopathy (DM_RETINOPATHY) || id:finn-b-DM_RETINOPATHY	exposure	Inverse variance weighted (fixed effects)	4	-0.260679	0.234939	0.267188	-0.721159	0.199801	0.770528	0.486189	1.22116
theobromine	4	xFzvUN	finn-b-DM_RETINOPATHY	Diabetic retinopathy (DM_RETINOPATHY) || id:finn-b-DM_RETINOPATHY	exposure	MR Egger (bootstrap)	4	0.12777	0.568329	0.399	-0.986155	1.2417	1.13629	0.373008	3.46148
theobromine	5	xFzvUN	finn-b-DM_RETINOPATHY	Diabetic retinopathy (DM_RETINOPATHY) || id:finn-b-DM_RETINOPATHY	exposure	Simple mode	4	-0.154495	0.349827	0.688649	-0.840155	0.531166	0.856848	0.431643	1.70091
theobromine	6	xFzvUN	finn-b-DM_RETINOPATHY	Diabetic retinopathy (DM_RETINOPATHY) || id:finn-b-DM_RETINOPATHY	exposure	Weighted mode	4	-0.149912	0.32161	0.67288	-0.780267	0.480443	0.860783	0.458283	1.61679
theobromine	7	xFzvUN	finn-b-DM_RETINOPATHY	Diabetic retinopathy (DM_RETINOPATHY) || id:finn-b-DM_RETINOPATHY	exposure	Simple median	4	-0.227917	0.276907	0.410462	-0.770654	0.314821	0.796191	0.46271	1.37001
theobromine	8	xFzvUN	finn-b-DM_RETINOPATHY	Diabetic retinopathy (DM_RETINOPATHY) || id:finn-b-DM_RETINOPATHY	exposure	Weighted median	4	-0.174299	0.277034	0.529242	-0.717285	0.368687	0.840045	0.488075	1.44583
theobromine	9	xFzvUN	finn-b-DM_RETINOPATHY	Diabetic retinopathy (DM_RETINOPATHY) || id:finn-b-DM_RETINOPATHY	exposure	Penalised weighted median	4	-0.174299	0.278494	0.531403	-0.720147	0.371548	0.840045	0.486681	1.44998
theophylline		id.exposure	id.outcome	outcome	exposure	method	nsnp	b	se	pval	lo_ci	up_ci	or	or_lci95	or_uci95
[truncated: 869 more rows]

## Sheet: Table S2
Table S2. Summary of the results of detailed heterogeneity analysis by various MR Methods
[truncated: 833 more rows]

[truncated: 3 more sheets: Table S3, Table S4, Table S5]
